# Supplementary material for: Comprehensive landscape and interference of clonal haematopoiesis mutations for liquid biopsy: A Chinese pan‐cancer cohort
Source: J Cell Mol Med. 2021 Oct 17;25(21):10279–90. doi: 10.1111/jcmm.16966 (PMC8572768; doi:10.1111/jcmm.16966)
Supplement: Supplementary file 2 — Table S1‐6 [file JCMM-25-10279-s002.xls]

## Sheet: Supplementary Table 1
Table S1: All clonal hematopoiesis (CH) mutations found in this project.
Chr	Position	Ref	Alt	Gene	PatientID	Depth_cf	VAF_cf	Depth_bc	VAF_bc
chr1	2491306	G	A	TNFRSF14	patient135	2404	1.66	1038	1.35
chr1	2491408	C	T	TNFRSF14	patient581	1956	0.31	1406	0.43
chr1	8073301	C	T	ERRFI1	patient8310	5076	0.63	1143	0.52
chr1	8073308	C	T	ERRFI1	patient10199	3426	5.75	986	4.46
chr1	8073395	G	A	ERRFI1	patient6242	7136	1.86	1714	1.75
chr1	11168277	G	T	MTOR	patient5054	2471	1.09	611	0.82
chr1	11175499	C	T	MTOR	patient10890	2808	1.46	732	1.5
chr1	11182103	G	A	MTOR	patient10140	4474	1.94	926	1.94
chr1	11184595	G	T	MTOR	patient10357	2707	0.37	937	0.43
chr1	11186770	G	T	MTOR	patient5259	3058	6.02	635	7.24
chr1	11190705	C	T	MTOR	patient863	3542	1.07	996	1.31
chr1	11190705	C	T	MTOR	patient5708	3638	0.3	1304	0.46
chr1	11190707	GCAGTGGTGGCGT	G	MTOR	patient766	5081	0.45	1133	0.44
chr1	11190707	GCAGTGGTGGCGT	G	MTOR	patient1974	6629	0.3	1308	0.46
chr1	11190707	GCAGTGGTGGCGT	G	MTOR	patient8254	5174	0.77	1345	0.52
chr1	11190747	G	A	MTOR	patient1253	3335	0.33	1496	0.53
chr1	11190747	G	A	MTOR	patient1527	6343	0.3	1461	0.41
chr1	11190747	G	A	MTOR	patient1895	6723	0.3	1454	0.41
chr1	11190747	G	A	MTOR	patient4439	5200	0.33	1766	0.34
chr1	11190747	G	A	MTOR	patient6624	3930	0.31	1545	0.39
chr1	11190824	G	A	MTOR	patient5505	2432	0.37	1430	0.42
chr1	11190824	G	A	MTOR	patient6406	3390	0.35	944	0.53
chr1	11194489	T	C	MTOR	patient1525	2875	0.38	666	0.75
chr1	11199365	C	T	MTOR	patient3365	1822	0.49	549	0.91
chr1	11199410	G	T	MTOR	patient10359	3703	0.35	1006	0.4
chr1	11206738	G	T	MTOR	patient10489	2523	0.55	511	0.59
chr1	11206798	G	T	MTOR	patient10358	3882	0.36	842	0.48
chr1	11217233	C	T	MTOR	patient883	3772	0.32	1351	0.44
chr1	11217239	C	T	MTOR	patient1427	4451	0.34	884	0.57
chr1	11217239	C	T	MTOR	patient2669	2523	0.36	838	0.6
chr1	11217239	C	T	MTOR	patient4713	2652	0.49	593	0.84
chr1	11259430	T	A	MTOR	patient2810	3400	1.26	463	1.3
chr1	11259744	C	T	MTOR	patient9354	3492	2.84	672	1.93
chr1	11269370	T	C	MTOR	patient6321	3999	0.58	841	0.95
chr1	11273592	C	T	MTOR	patient10143	3962	1.49	753	1.46
chr1	11276226	A	T	MTOR	patient3428	1898	0.74	436	1.15
chr1	11291018	C	T	MTOR	patient2740	4473	1.27	687	1.16
chr1	11291033	G	A	MTOR	patient9489	3215	2.27	617	3.24
chr1	11291401	G	C	MTOR	patient9646	4281	0.51	775	0.77
chr1	11297985	C	T	MTOR	patient7596	3177	1.13	533	0.94
chr1	11298033	T	C	MTOR	patient11290	2100	1.05	1269	1.65
chr1	11298063	C	T	MTOR	patient9222	5541	2.65	613	1.79
chr1	11298519	C	T	MTOR	patient1195	2427	0.37	1151	0.52
chr1	11298606	G	A	MTOR	patient1409	3863	4.04	413	3.87
chr1	11300425	G	T	MTOR	patient10371	7066	0.37	1134	0.44
chr1	11303201	G	A	MTOR	patient3744	3691	0.3	890	0.56
chr1	11303274	G	T	MTOR	patient7450	3520	0.31	819	0.49
chr1	11307733	T	C	MTOR	patient983	4600	0.35	895	0.67
chr1	11307875	C	T	MTOR	patient5118	2677	2.58	505	2.18
chr1	11316137	C	A	MTOR	patient11531	3001	2.87	666	2.55
chr1	11316162	C	T	MTOR	patient186	2458	0.49	907	0.55
chr1	11316239	A	C	MTOR	patient10794	3191	3.45	968	3.31
chr1	11316250	C	G	MTOR	patient11052	3159	1.27	1042	1.34
chr1	11317029	C	T	MTOR	patient979	2310	4.46	363	6.34
chr1	11319390	G	A	MTOR	patient6620	5307	0.34	1017	0.59
chr1	11319433	C	T	MTOR	patient1405	5202	0.31	914	0.55
chr1	11319433	C	T	MTOR	patient6950	3246	0.46	1278	0.47
chr1	11319433	C	T	MTOR	patient7174	3050	0.33	1126	0.62
chr1	11319442	C	T	MTOR	patient3664	3509	0.34	955	0.52
chr1	11319442	C	T	MTOR	patient5503	3990	0.3	1012	0.49
chr1	11319445	C	T	MTOR	patient6860	2439	0.37	1121	0.54
chr1	16199432	A	G	SPEN	patient6569	3927	1.73	499	1.4
chr1	16202908	C	A	SPEN	patient2655	4135	0.97	804	1.37
chr1	16242742	C	T	SPEN	patient5782	2113	1.51	647	1.08
chr1	16245429	C	G	SPEN	patient10807	1784	0.56	294	1.02
chr1	16245465	T	A	SPEN	patient1282	1738	2.7	302	4.64
chr1	16255044	C	G	SPEN	patient1093	3695	0.46	819	0.61
chr1	16255118	C	T	SPEN	patient9834	3481	0.92	703	0.85
chr1	16255182	A	G	SPEN	patient7018	1931	0.47	755	0.79
chr1	16256232	C	T	SPEN	patient2589	2722	3.05	518	3.09
chr1	16256264	C	T	SPEN	patient8441	3148	1.78	444	1.58
chr1	16256393	G	A	SPEN	patient10788	3207	0.9	486	0.82
chr1	16256571	C	A	SPEN	patient10359	2437	0.41	442	0.68
chr1	16256591	G	A	SPEN	patient10232	2271	0.88	281	1.07
chr1	16257024	A	G	SPEN	patient6063	4616	1.58	914	1.75
chr1	16258418	C	T	SPEN	patient3809	3979	0.35	925	0.54
chr1	16258461	C	T	SPEN	patient6894	3872	0.36	1356	0.37
chr1	16258563	C	T	SPEN	patient5419	3740	0.32	1134	0.62
chr1	16258578	C	A	SPEN	patient10359	3108	0.32	707	0.42
chr1	16258614	C	T	SPEN	patient246	3395	0.32	960	0.62
chr1	16258906	CG	C	SPEN	patient10595	2024	0.4	507	0.59
chr1	16258906	CG	C	SPEN	patient11406	2150	0.33	743	0.54
chr1	16259318	C	T	SPEN	patient11613	3335	1.26	410	1.71
chr1	16259551	C	G	SPEN	patient10609	3556	0.31	501	0.6
chr1	16259665	C	A	SPEN	patient5342	3455	7.79	771	7.39
chr1	16259741	AC	A	SPEN	patient1204	4613	0.43	1092	0.46
chr1	16259805	C	A	SPEN	patient5310	2830	0.35	574	0.52
chr1	16259856	C	G	SPEN	patient1944	3481	1.52	743	1.48
chr1	16260692	G	A	SPEN	patient3118	3473	0.35	1053	0.47
chr1	16260692	G	A	SPEN	patient3426	3155	0.35	978	0.61
chr1	16260692	G	A	SPEN	patient7768	5613	0.32	1103	0.54
chr1	16260692	G	A	SPEN	patient11635	4335	0.32	1295	0.46
chr1	16260836	A	C	SPEN	patient5314	6771	2.39	1056	2.84
chr1	16260894	C	T	SPEN	patient1806	4714	0.3	974	0.51
chr1	16260894	C	T	SPEN	patient3125	3782	0.32	1168	0.43
chr1	16260894	C	T	SPEN	patient5919	4554	0.31	1041	0.58
chr1	16260894	C	T	SPEN	patient6215	4074	0.32	1459	0.41
chr1	16260969	C	T	SPEN	patient855	3957	0.35	1355	0.37
chr1	16260969	C	T	SPEN	patient1955	2017	0.3	878	0.57
chr1	16260969	C	T	SPEN	patient2916	4010	0.3	978	0.51
chr1	16260969	C	T	SPEN	patient3465	3860	0.34	1132	0.44
chr1	16260980	G	A	SPEN	patient7219	3194	2.85	689	2.03
chr1	16261038	C	T	SPEN	patient2735	4952	0.34	908	0.55
chr1	16261038	C	T	SPEN	patient4520	3621	0.44	776	0.77
chr1	16261368	C	T	SPEN	patient1504	4593	0.35	1025	0.49
chr1	16261368	C	T	SPEN	patient2738	5177	0.46	1176	0.43
chr1	16261368	C	T	SPEN	patient6106	3749	0.35	1328	0.45
chr1	16261368	C	T	SPEN	patient7447	4167	0.38	1343	0.52
chr1	16261368	C	T	SPEN	patient11634	4024	0.37	1056	0.47
chr1	16261406	C	A	SPEN	patient10359	2894	0.38	620	0.48
chr1	16261617	C	T	SPEN	patient5037	2664	0.34	1109	0.63
chr1	16261631	C	A	SPEN	patient10364	3206	0.44	633	0.63
chr1	16261752	G	A	SPEN	patient3029	3183	0.31	1084	0.46
chr1	16261752	G	A	SPEN	patient8001	3528	0.37	1011	0.49
chr1	16261785	C	T	SPEN	patient4212	3793	0.32	1545	0.32
chr1	16261785	C	T	SPEN	patient8400	3283	0.34	971	0.51
chr1	16261800	A	G	SPEN	patient11481	2246	0.4	696	0.57
chr1	16261966	CA	GG	SPEN	patient3757	4845	0.35	1480	0.54
chr1	16262334	A	C	SPEN	patient2539	2875	2.89	468	4.06
chr1	16262442	C	T	SPEN	patient2141	1471	4.15	278	5.4
chr1	16262615	C	T	SPEN	patient8227	4928	0.34	1121	0.45
chr1	16262624	C	T	SPEN	patient3086	3761	0.35	862	0.58
chr1	16263680	C	T	SPEN	patient1944	3423	1.67	755	1.19
chr1	16263760	C	T	SPEN	patient9379	3809	0.32	1609	0.37
chr1	16264376	G	A	SPEN	patient9707	3749	1.84	1058	1.89
chr1	16264457	C	T	SPEN	patient993	3007	0.33	1117	0.54
chr1	16264457	C	T	SPEN	patient11705	2977	0.37	1798	0.33
chr1	16265276	A	G	SPEN	patient9747	2823	0.96	783	1.28
chr1	16265800	G	A	SPEN	patient3726	3307	2.84	735	2.18
chr1	16265849	G	A	SPEN	patient3317	4258	0.56	730	1.1
chr1	16265917	G	A	SPEN	patient5446	1426	1.68	768	1.56
chr1	17349132	T	C	SDHB	patient9591	4099	1	481	1.25
chr1	17349164	T	C	SDHB	patient9163	3702	0.81	607	0.99
chr1	23885729	C	A	ID3	patient6463	3146	0.6	956	0.94
chr1	23885865	G	A	ID3	patient5361	2275	0.92	592	0.84
chr1	27023159	GGCA	G	ARID1A	patient11327	1735	1.56	620	1.29
chr1	27023367	C	T	ARID1A	patient6202	2146	1.16	644	1.24
chr1	27023453	G	A	ARID1A	patient6147	1953	0.46	773	0.65
chr1	27023550	G	A	ARID1A	patient7281	2317	0.3	1034	0.58
chr1	27023620	CGCG	C	ARID1A	patient6773	1586	0.32	1022	0.49
chr1	27023628	C	T	ARID1A	patient7571	1775	0.34	801	0.62
chr1	27023633	G	A	ARID1A	patient2071	1778	0.34	856	0.58
chr1	27023655	C	A	ARID1A	patient1492	1362	3.89	599	4.01
chr1	27056307	C	T	ARID1A	patient9003	3909	0.31	824	0.61
chr1	27056326	C	T	ARID1A	patient6702	3978	0.48	914	0.55
chr1	27057725	C	A	ARID1A	patient10351	3136	0.38	649	0.46
chr1	27058025	C	T	ARID1A	patient2347	2974	0.3	1092	0.46
chr1	27058025	C	T	ARID1A	patient4401	3794	0.34	908	0.66
chr1	27058025	C	T	ARID1A	patient9345	3709	0.4	1033	0.58
chr1	27058048	C	T	ARID1A	patient9828	3856	0.34	1436	0.42
chr1	27089587	C	A	ARID1A	patient10371	4007	0.37	609	0.49
chr1	27097742	GA	AT	ARID1A	patient3425	2975	13.51	453	11.48
chr1	27100918	TCAG	T	ARID1A	patient903	1983	0.3	859	0.58
chr1	27100918	TCAG	T	ARID1A	patient11705	2257	0.35	1372	0.36
chr1	27100998	T	C	ARID1A	patient2058	2459	4.39	731	5.88
chr1	27101147	C	T	ARID1A	patient5845	1907	0.42	767	0.65
chr1	27101300	C	T	ARID1A	patient1195	2021	0.3	1127	0.44
chr1	27101609	C	T	ARID1A	patient1195	2465	0.41	1226	0.41
chr1	27101709	T	C	ARID1A	patient1334	3042	3.68	547	2.56
chr1	27105640	A	C	ARID1A	patient2038	705	1.56	459	1.31
chr1	27106003	G	A	ARID1A	patient4183	3800	0.32	908	0.55
chr1	27106003	G	A	ARID1A	patient4833	2965	0.34	1037	0.48
chr1	27106003	G	A	ARID1A	patient9003	3136	0.32	834	0.6
chr1	27106328	G	A	ARID1A	patient393	4004	0.32	989	0.51
chr1	27106328	G	A	ARID1A	patient9623	3723	0.38	1352	0.44
chr1	27106328	G	A	ARID1A	patient9815	3110	0.32	1102	0.54
chr1	27106582	G	A	ARID1A	patient8012	2715	0.33	1385	0.43
chr1	27106592	C	T	ARID1A	patient2085	4697	7.69	1003	7.08
chr1	27106967	G	A	ARID1A	patient3621	2426	0.41	914	0.55
chr1	29016645	C	T	GMEB1	patient10591	2073	4	303	4.29
chr1	36932385	T	C	CSF3R	patient10437	3808	0.97	1032	1.55
chr1	36933783	C	T	CSF3R	patient881	2625	1.22	482	1.45
chr1	36935339	CACT	C	CSF3R	patient6644	3277	12.63	1120	14.02
chr1	36935345	ATCACATAGCCC	A	CSF3R	patient6644	3103	13.31	1042	15.07
chr1	36937711	G	A	CSF3R	patient7720	2687	0.33	753	0.66
chr1	36937923	G	T	CSF3R	patient10364	3249	0.31	590	0.51
chr1	36939086	G	A	CSF3R	patient2329	2256	0.49	665	0.9
chr1	36939086	G	A	CSF3R	patient3534	2199	0.32	835	0.6
chr1	36939140	C	T	CSF3R	patient9846	3027	0.33	1362	0.44
chr1	36939162	G	T	CSF3R	patient1217	3921	1.25	592	1.52
chr1	36939218	C	T	CSF3R	patient10433	2599	1.65	603	1.16
chr1	36941011	G	A	CSF3R	patient2887	3376	0.3	849	0.59
chr1	36941109	C	T	CSF3R	patient11697	3633	0.63	749	1.07
chr1	40363060	T	TA	MYCL	patient947	3024	0.56	1211	0.41
chr1	40363258	C	T	MYCL	patient305	3982	2.16	1037	1.93
chr1	40363402	T	C	MYCL	patient1671	4934	0.34	1203	0.5
chr1	40363402	T	C	MYCL	patient2217	5396	0.32	1417	0.42
chr1	40363402	T	C	MYCL	patient3119	3804	0.37	865	0.58
chr1	40363489	C	T	MYCL	patient8832	6148	0.5	1131	0.97
chr1	40363561	G	A	MYCL	patient5320	4491	0.33	1078	0.56
chr1	40366796	C	A	MYCL	patient11264	3142	0.48	764	0.39
chr1	40366908	C	A	MYCL	patient10359	2993	0.43	742	0.4
chr1	40366911	C	T	MYCL	patient9590	3795	0.53	969	0.72
chr1	40367082	A	G	MYCL	patient8087	7088	0.37	1142	0.53
chr1	40367111	G	A	MYCL	patient981	2955	0.34	1380	0.36
chr1	40367111	G	A	MYCL	patient1017	4248	0.33	2365	0.3
chr1	40367111	G	A	MYCL	patient3897	2653	0.3	879	0.57
chr1	40367111	G	A	MYCL	patient3945	2185	0.41	742	0.67
chr1	40367111	G	A	MYCL	patient6338	4661	0.34	1756	0.34
chr1	40367111	G	A	MYCL	patient11703	1587	0.32	1091	0.46
chr1	40367515	C	T	MYCL	patient18	2429	0.41	727	0.41
chr1	40367521	G	A	MYCL	patient2227	2497	0.4	647	0.77
chr1	40367521	G	A	MYCL	patient5226	1035	0.48	884	0.57
chr1	40367536	C	T	MYCL	patient5655	2459	0.37	919	0.54
chr1	43803523	C	T	MPL	patient6446	2734	0.73	1035	0.87
chr1	43803523	C	T	MPL	patient7061	3170	0.6	454	1.1
chr1	43803541	A	G	MPL	patient1074	2655	0.72	521	1.15
chr1	43803572	A	C	MPL	patient2771	2697	0.74	561	1.07
chr1	43804253	C	T	MPL	patient6604	3095	0.32	1122	0.53
chr1	43804367	C	T	MPL	patient2079	3597	0.31	1149	0.44
chr1	43805161	C	T	MPL	patient9101	3672	1.91	679	2.21
chr1	43814661	G	A	MPL	patient499	2667	0.3	875	0.57
chr1	43814975	C	T	MPL	patient10094	3557	2.9	669	3.74
chr1	43818192	A	G	MPL	patient9588	3165	10.27	439	12.53
chr1	43818270	C	T	MPL	patient4793	3177	0.44	825	0.85
chr1	43818306	T	C	MPL	patient7236	3447	2.03	889	2.02
chr1	43818309	C	G	MPL	patient5773	2751	0.55	865	0.58
chr1	43818310	G	A	MPL	patient2692	5907	0.81	958	0.73
chr1	43818346	T	C	MPL	patient1873	4563	0.75	922	0.87
chr1	43818366	G	A	MPL	patient3324	2073	0.34	907	0.66
chr1	43818405	C	G	MPL	patient2604	3768	1.22	600	1.17
chr1	43818414	C	G	MPL	patient2915	3726	1.1	767	0.78
chr1	45796925	C	T	MUTYH	patient3536	3633	2.81	915	3.17
chr1	45797120	G	T	MUTYH	patient6254	2656	0.79	621	1.45
chr1	45797331	A	T	MUTYH	patient6766	2054	0.83	797	1.51
chr1	45797398	G	A	MUTYH	patient2746	2949	2.64	939	3.3
chr1	45797428	C	T	MUTYH	patient6798	3565	0.31	1247	0.4
chr1	45797849	C	T	MUTYH	patient7878	3012	0.37	793	0.63
chr1	45797929	G	A	MUTYH	patient5002	2172	0.46	986	0.51
chr1	45797953	G	A	MUTYH	patient4939	3157	0.32	1154	0.43
chr1	45797953	G	A	MUTYH	patient5097	3866	0.36	809	0.62
chr1	45797953	G	A	MUTYH	patient8418	2985	0.3	1021	0.49
chr1	45798328	C	T	MUTYH	patient5197	2529	1.7	660	1.52
chr1	45798630	TTCTATAGCCACAGGCAGGCAGAAAGAGACAAGGTCAAGGGTGAAGGTGGTAGAGGAAGCCTTC	T	MUTYH	patient2893	2123	3.3	550	2.91
chr1	45799108	G	A	MUTYH	patient3724	3842	3.18	1050	2.48
chr1	45800132	C	T	MUTYH	patient9111	3628	0.3	1101	0.45
chr1	46724395	A	G	RAD54L	patient8248	2097	0.43	730	0.68
chr1	46725668	A	G	RAD54L	patient3014	2593	0.54	706	0.71
chr1	46726266	C	T	RAD54L	patient2052	2580	0.47	979	0.72
chr1	46726266	C	T	RAD54L	patient7138	4190	0.36	770	0.65
chr1	46726266	C	T	RAD54L	patient7199	2530	0.32	1141	0.53
chr1	46726436	G	A	RAD54L	patient6000	2222	0.45	589	0.85
chr1	46726436	G	A	RAD54L	patient8181	3562	0.39	865	0.58
chr1	46726457	G	A	RAD54L	patient6686	3122	0.32	957	0.52
chr1	46726534	C	T	RAD54L	patient1549	3143	0.57	761	0.92
chr1	46736382	G	A	RAD54L	patient3958	1961	2.86	347	2.59
chr1	46739824	G	A	RAD54L	patient7605	3122	1.38	638	2.04
chr1	46743748	C	T	RAD54L	patient2858	2996	0.43	997	0.5
chr1	46743821	C	T	RAD54L	patient8633	3388	0.32	871	0.57
chr1	46743832	C	T	RAD54L	patient983	5148	0.89	1499	0.87
chr1	51436069	C	T	CDKN2C	patient4294	3139	0.32	980	0.51
chr1	51436097	G	T	CDKN2C	patient7474	2291	1.18	571	1.23
chr1	51439665	C	T	CDKN2C	patient4387	2428	0.33	836	0.6
chr1	51439733	G	A	CDKN2C	patient5641	3816	1.05	628	1.59
chr1	51439747	C	A	CDKN2C	patient10998	2952	1.29	777	1.16
chr1	51439785	G	A	CDKN2C	patient2786	2778	1.55	686	1.31
chr1	51439812	C	T	CDKN2C	patient957	1683	0.36	1418	0.35
chr1	51439812	C	T	CDKN2C	patient2014	3350	0.3	1595	0.38
chr1	51439812	C	T	CDKN2C	patient2329	2941	0.44	907	0.55
chr1	51439812	C	T	CDKN2C	patient3056	2671	0.3	1040	0.48
chr1	51439812	C	T	CDKN2C	patient6628	3545	0.31	1153	0.43
chr1	51439812	C	T	CDKN2C	patient9092	5053	0.3	1048	0.48
chr1	51439853	G	C	CDKN2C	patient8813	3014	0.66	617	1.13
chr1	51439880	A	G	CDKN2C	patient2348	2279	2.37	675	1.93
chr1	59247827	C	T	JUN	patient1123	2915	0.31	885	0.56
chr1	59247859	G	A	JUN	patient3627	3974	0.3	1185	0.42
chr1	59247908	G	A	JUN	patient2774	4171	3.28	1975	2.53
chr1	59247950	C	T	JUN	patient90	4815	0.37	1594	0.31
chr1	59247950	C	T	JUN	patient2699	3899	0.31	1567	0.32
chr1	59247950	C	T	JUN	patient3248	2242	0.36	1369	0.51
chr1	59247950	C	T	JUN	patient6450	2077	0.34	1300	0.54
chr1	59247950	C	T	JUN	patient7391	3684	0.35	1356	0.37
chr1	59247950	C	T	JUN	patient7592	1907	0.31	1218	0.49
chr1	59247950	C	T	JUN	patient8186	2562	0.39	1417	0.35
chr1	59247955	C	T	JUN	patient1515	3932	0.38	1357	0.37
chr1	59247955	C	T	JUN	patient1799	3172	0.32	1288	0.62
chr1	59247955	C	T	JUN	patient6975	2701	0.33	1276	0.39
chr1	59248034	C	A	JUN	patient11085	2901	0.48	637	0.63
chr1	59248069	A	T	JUN	patient11453	3370	0.47	990	0.51
chr1	59248117	TGCG	T	JUN	patient10106	3716	1.59	647	1.85
chr1	59248528	G	A	JUN	patient2527	3205	0.37	964	0.52
chr1	59248528	G	A	JUN	patient8711	3714	0.3	1301	0.38
chr1	59248528	G	A	JUN	patient9649	2695	0.33	999	0.5
chr1	65305439	C	G	JAK1	patient6690	2666	0.68	723	0.97
chr1	65306941	C	T	JAK1	patient7868	4088	2.62	838	2.98
chr1	65311317	A	G	JAK1	patient10973	1815	1.05	404	0.99
chr1	65313325	T	C	JAK1	patient449	2882	0.73	664	0.9
chr1	65321246	G	A	JAK1	patient3920	3316	0.3	1053	0.57
chr1	65321246	G	A	JAK1	patient6711	4040	0.32	921	0.54
chr1	65321299	C	T	JAK1	patient6351	4495	0.31	1504	0.33
chr1	65323437	G	A	JAK1	patient6457	2575	0.43	655	0.76
chr1	65332628	G	A	JAK1	patient5491	3608	0.44	745	0.67
chr1	65332697	T	C	JAK1	patient4927	4698	0.49	887	0.56
chr1	65335081	T	C	JAK1	patient8952	5595	9.81	608	11.18
chr1	78422287	C	T	FUBP1	patient2732	2267	0.31	817	0.61
chr1	78425950	T	C	FUBP1	patient9936	2507	0.64	384	0.78
chr1	78426132	C	T	FUBP1	patient1027	2607	2.22	458	1.75
chr1	78426182	T	TA	FUBP1	patient6106	1030	2.23	272	1.84
chr1	78428507	C	T	FUBP1	patient7059	2189	0.37	1012	0.49
chr1	97981371	C	T	DPYD	patient9685	2664	0.98	313	1.6
chr1	98165016	C	T	DPYD	patient1214	4423	0.34	1069	0.65
chr1	115252204	C	T	NRAS	patient3864	2811	0.78	832	0.6
chr1	115256514	G	A	NRAS	patient2098	3230	0.31	1681	0.42
chr1	115258705	T	C	NRAS	patient4627	2540	5.47	709	6.63
chr1	115258748	C	T	NRAS	patient10031	3879	1.8	661	1.36
chr1	118165713	G	A	FAM46C	patient2989	2836	0.32	913	0.55
chr1	118165738	A	T	FAM46C	patient407	6093	1.95	392	1.53
chr1	118165753	G	A	FAM46C	patient3939	3314	0.33	1104	0.63
chr1	118166247	C	T	FAM46C	patient8248	2934	0.37	800	0.62
chr1	118166247	C	T	FAM46C	patient11713	2321	0.3	1028	0.49
chr1	118166508	G	A	FAM46C	patient9968	2534	0.39	913	0.66
chr1	118166515	C	T	FAM46C	patient3655	3504	0.31	1170	0.43
chr1	120457933	G	A	NOTCH2	patient3060	1754	0.46	595	0.84
chr1	120457933	G	A	NOTCH2	patient7585	2483	0.32	970	0.52
chr1	120457933	G	A	NOTCH2	patient8468	3054	0.39	648	0.77
chr1	120457961	G	A	NOTCH2	patient5752	1925	0.47	587	0.85
chr1	120457988	G	A	NOTCH2	patient9406	7332	0.44	878	0.57
chr1	120458147	G	A	NOTCH2	patient9841	3471	0.55	1340	0.37
chr1	120458578	C	T	NOTCH2	patient143	4717	10.22	895	10.5
chr1	120458759	G	A	NOTCH2	patient7764	2932	1.81	497	3.22
chr1	120458995	G	A	NOTCH2	patient7168	5651	1.72	1416	1.34
chr1	120459152	A	T	NOTCH2	patient2493	3373	0.36	952	0.63
chr1	120459167	G	A	NOTCH2	patient6709	3146	0.35	1061	0.57
chr1	120459187	C	T	NOTCH2	patient2058	2880	0.35	1890	0.48
chr1	120459187	C	T	NOTCH2	patient2879	3446	0.35	1220	0.41
chr1	120459187	C	T	NOTCH2	patient5016	4505	0.4	1179	0.68
chr1	120459187	C	T	NOTCH2	patient5282	2963	0.3	1287	0.47
chr1	120459187	C	T	NOTCH2	patient7367	3274	0.4	1570	0.51
chr1	120461080	C	T	NOTCH2	patient5442	4031	6.28	831	4.93
chr1	120462032	C	T	NOTCH2	patient9582	5228	0.94	504	0.99
chr1	120462116	G	A	NOTCH2	patient2670	2551	0.39	744	0.67
chr1	120464952	C	T	NOTCH2	patient6032	2888	0.31	907	0.55
chr1	120465033	T	C	NOTCH2	patient1842	2273	0.88	643	1.09
chr1	120465333	G	A	NOTCH2	patient4388	3722	0.3	961	0.52
chr1	120465375	T	C	NOTCH2	patient9732	5440	3.51	853	3.52
chr1	120466431	C	T	NOTCH2	patient7773	3831	0.34	934	0.54
chr1	120468046	T	A	NOTCH2	patient7191	4081	4.83	717	3.63
chr1	120468193	C	T	NOTCH2	patient5467	2846	0.35	847	0.59
chr1	120468195	G	A	NOTCH2	patient119	4146	0.31	1039	0.58
chr1	120468195	G	A	NOTCH2	patient8067	2932	0.38	756	0.66
chr1	120468210	C	T	NOTCH2	patient3595	3297	0.33	1134	0.62
chr1	120468231	G	A	NOTCH2	patient3839	2960	0.37	766	0.65
chr1	120468267	G	T	NOTCH2	patient10364	2902	0.41	595	0.5
chr1	120469152	C	T	NOTCH2	patient9216	1412	4.11	260	3.46
chr1	120471682	G	T	NOTCH2	patient634	6124	1.93	450	1.33
chr1	120471682	G	T	NOTCH2	patient8097	4717	2.29	829	2.41
chr1	120471713	G	A	NOTCH2	patient8062	4605	0.85	717	1.39
chr1	120471770	A	G	NOTCH2	patient11488	1831	0.66	481	1.25
chr1	120479966	G	A	NOTCH2	patient2041	2787	0.47	1314	0.38
chr1	120484342	C	T	NOTCH2	patient11616	1580	2.03	385	1.56
chr1	120497690	T	C	NOTCH2	patient6594	2875	7.9	392	9.95
chr1	120506320	C	A	NOTCH2	patient77	3018	0.36	701	0.71
chr1	120510819	T	C	NOTCH2	patient10813	1451	1.59	401	1.75
chr1	120512226	A	G	NOTCH2	patient5008	3453	0.58	797	0.88
chr1	120512226	A	G	NOTCH2	patient8337	2060	1.31	285	2.11
chr1	120548173	C	T	NOTCH2	patient476	9760	17.12	1192	17.28
chr1	120611975	A	G	NOTCH2	patient4159	1105	10.14	172	11.05
chr1	120611980	G	T	NOTCH2	patient6547	1963	18.75	298	15.44
chr1	120612005	GG	CA	NOTCH2	patient5086	1284	22.43	644	19.88
chr1	120612011	G	T	NOTCH2	patient10364	3707	0.35	1303	0.54
chr1	120612014	C	A	NOTCH2	patient898	1648	0.55	873	0.8
chr1	120612014	C	A	NOTCH2	patient6334	1792	0.45	990	0.51
chr1	120612014	C	A	NOTCH2	patient7294	1872	0.43	699	0.72
chr1	120612018	C	G	NOTCH2	patient8923	2215	20.41	498	17.47
chr1	120612018	C	T	NOTCH2	patient1797	1835	3.11	650	3.85
chr1	120612018	C	T	NOTCH2	patient3428	1874	3.79	572	4.2
chr1	150549851	C	T	MCL1	patient3991	1747	0.8	628	0.96
chr1	150551327	G	A	MCL1	patient9771	3614	0.3	1228	0.49
chr1	150551342	C	T	MCL1	patient4280	3295	0.36	887	0.56
chr1	150551342	C	T	MCL1	patient4389	2523	0.32	1042	0.48
chr1	150551342	C	T	MCL1	patient4763	2598	0.35	1201	0.42
chr1	150551342	C	T	MCL1	patient5487	2405	0.33	1298	0.39
chr1	150551342	C	T	MCL1	patient6813	2644	0.38	1584	0.38
chr1	150551342	C	T	MCL1	patient9537	3269	0.4	1560	0.32
chr1	150551346	G	A	MCL1	patient3129	2341	0.38	913	0.55
chr1	150551346	G	A	MCL1	patient5706	2638	0.3	1182	0.42
chr1	150551346	G	A	MCL1	patient8553	3047	0.3	1396	0.36
chr1	150551346	G	A	MCL1	patient8719	2294	0.31	1331	0.45
chr1	150551349	C	T	MCL1	patient5252	1966	0.31	1115	0.45
chr1	150551349	C	T	MCL1	patient7020	2981	0.34	1624	0.31
chr1	150551438	G	A	MCL1	patient2482	2025	0.3	1103	0.54
chr1	150551439	C	T	MCL1	patient4141	2123	0.33	1074	0.56
chr1	150551442	G	A	MCL1	patient1308	2629	0.38	1612	0.37
chr1	150551501	T	TGGA	MCL1	patient9690	3635	0.3	1161	0.52
chr1	150551546	G	A	MCL1	patient1101	4683	0.94	1030	1.17
chr1	150551871	G	A	MCL1	patient9176	1859	0.43	1167	0.43
chr1	150551925	C	T	MCL1	patient6199	3169	0.32	1618	0.31
chr1	156811900	G	A	NTRK1	patient10900	2582	0.43	540	0.56
chr1	156811939	C	T	INSRR,NTRK1	patient3920	2717	0.44	784	0.64
chr1	156830895	G	T	NTRK1	patient10544	4349	0.32	1222	0.49
chr1	156834575	C	A	NTRK1	patient7829	4596	1.28	852	2
chr1	156837913	C	A	NTRK1	patient10359	5084	0.31	1045	0.29
chr1	156838000	A	G	NTRK1	patient4564	2308	1.13	514	1.17
chr1	156841522	G	C	NTRK1	patient6619	4366	0.55	740	0.95
chr1	156843483	C	A	NTRK1	patient11045	5273	0.36	991	0.4
chr1	156843485	C	T	NTRK1	patient3600	4246	0.92	852	0.94
chr1	156843595	G	A	NTRK1	patient4753	5436	0.53	1001	0.5
chr1	156843595	G	A	NTRK1	patient5224	4450	0.81	912	1.1
chr1	156843598	C	T	NTRK1	patient1262	5029	0.3	1718	0.41
chr1	156843598	C	T	NTRK1	patient2617	5271	0.3	1157	0.52
chr1	156843598	C	T	NTRK1	patient3017	2463	0.41	709	0.71
chr1	156843598	C	T	NTRK1	patient4401	2927	0.31	831	0.6
chr1	156843598	C	T	NTRK1	patient6774	5991	0.3	1047	0.57
chr1	156843598	C	T	NTRK1	patient6975	4679	0.32	1420	0.49
chr1	156843598	C	T	NTRK1	patient7125	3385	0.3	971	0.51
chr1	156843598	C	T	NTRK1	patient7142	6872	0.31	1220	0.49
chr1	156843613	C	T	NTRK1	patient4290	3947	0.3	1320	0.38
chr1	156843613	C	T	NTRK1	patient6032	4729	0.38	1493	0.33
chr1	156843653	C	T	NTRK1	patient1493	4115	0.44	1035	0.68
chr1	156843664	G	A	NTRK1	patient4387	3290	0.3	1242	0.4
chr1	156844378	C	T	NTRK1	patient3330	4166	1.22	713	1.12
chr1	156844387	C	T	NTRK1	patient9561	4275	0.65	951	0.84
chr1	156844720	C	T	NTRK1	patient7593	6630	0.39	1435	0.42
chr1	156844747	C	T	NTRK1	patient9242	6417	1.28	1152	1.04
chr1	156844761	C	T	NTRK1	patient3119	4984	0.56	856	0.7
chr1	156845353	C	A	NTRK1	patient5310	4039	0.32	943	0.42
chr1	156845895	G	A	NTRK1	patient11505	6541	0.55	1014	0.89
chr1	156846355	G	A	NTRK1	patient8063	2919	0.48	799	0.63
chr1	156848999	G	T	NTRK1	patient11111	5262	0.42	1317	0.3
chr1	156849033	C	T	NTRK1	patient5888	2068	0.39	737	0.68
chr1	156849069	G	A	NTRK1	patient6977	3392	0.65	755	1.19
chr1	156849827	C	T	NTRK1	patient6602	2700	0.3	1068	0.47
chr1	161326632	T	C	SDHC	patient7155	2383	0.88	483	1.45
chr1	162729705	C	T	DDR2	patient3976	3086	0.32	969	0.62
chr1	162729705	C	T	DDR2	patient4001	4492	0.4	714	0.7
chr1	162737034	T	C	DDR2	patient2700	3884	14.55	751	15.05
chr1	162740216	G	A	DDR2	patient6351	3991	0.3	1031	0.48
chr1	162746002	C	T	DDR2	patient412	4666	0.51	853	0.94
chr1	193094307	A	G	CDC73	patient9233	3438	5.09	540	6.3
chr1	193111158	T	C	CDC73	patient10829	1638	1.04	357	0.84
chr1	193119494	A	G	CDC73	patient9771	2220	2.07	308	3.9
chr1	193172932	C	T	CDC73	patient2348	2332	0.47	665	0.75
chr1	204518356	C	G	MDM4	patient7684	3558	0.73	811	0.74
chr1	204518362	C	G	MDM4	patient4074	3931	0.84	891	0.79
chr1	204518374	T	A	MDM4	patient1763	6102	0.43	1368	0.37
chr1	204518403	G	A	MDM4	patient9601	4441	5.27	687	5.97
chr1	204518437	C	T	MDM4	patient1373	3077	0.58	725	0.69
chr1	204518437	C	T	MDM4	patient2524	2239	0.67	637	0.78
chr1	204518437	C	T	MDM4	patient2561	2929	1.23	810	1.98
chr1	204518437	C	T	MDM4	patient2880	2047	1.47	399	1
chr1	204518437	C	T	MDM4	patient3131	2587	1.47	745	1.88
chr1	204518437	C	T	MDM4	patient5494	3025	0.93	777	1.29
chr1	204518437	C	T	MDM4	patient5861	2386	4.19	228	3.07
chr1	204518437	C	T	MDM4	patient9772	3513	4.81	920	3.8
chr1	204518437	C	T	MDM4	patient10819	2467	3.08	572	4.37
chr1	204518439	G	A	MDM4	patient1508	4214	3.42	750	3.6
chr1	206647731	C	T	IKBKE	patient6260	2913	1.58	769	1.3
chr1	206647801	C	T	IKBKE	patient3039	2048	0.44	589	0.85
chr1	206652308	G	A	IKBKE	patient7127	3532	0.34	787	0.64
chr1	206652434	C	A	IKBKE	patient10371	4014	0.32	498	0.6
chr1	206664176	T	G	IKBKE	patient1093	2393	0.75	1015	0.89
chr1	206667312	G	A	IKBKE	patient2866	2889	0.35	794	0.63
chr1	226259131	T	C	H3F3A	patient337	1873	1.55	456	1.1
chr1	226558157	G	C	PARP1	patient9370	5235	0.55	525	0.95
chr1	226564921	G	A	PARP1	patient2533	3606	0.39	987	0.51
chr1	226564921	G	A	PARP1	patient2537	2867	0.31	805	0.62
chr1	226564969	G	A	PARP1	patient4024	2264	0.31	926	0.54
chr1	226567661	G	A	PARP1	patient4509	2463	0.41	716	0.7
chr1	226567661	G	A	PARP1	patient5710	3061	0.33	1320	0.38
chr1	226568810	G	A	PARP1	patient2545	3121	0.35	752	0.66
chr1	226568810	G	A	PARP1	patient6357	4661	0.3	964	0.52
chr1	226568862	G	A	PARP1	patient203	3954	0.91	575	0.87
chr1	226570794	T	TGGCGGCCACGGAGGCGC	PARP1	patient3805	2057	9.72	506	9.49
chr1	226570832	C	T	PARP1	patient1139	3598	0.33	1161	0.52
chr1	226570832	C	T	PARP1	patient1221	4047	0.32	999	0.5
chr1	226570832	C	T	PARP1	patient1249	3646	0.3	1147	0.52
chr1	226570832	C	T	PARP1	patient2862	3190	0.34	1055	0.66
chr1	226570832	C	T	PARP1	patient4766	2839	0.49	863	0.7
chr1	226570832	C	T	PARP1	patient7827	3574	0.36	1212	0.41
chr1	226570832	C	T	PARP1	patient9539	2564	0.31	1386	0.43
chr1	226570832	C	T	PARP1	patient11592	4421	0.38	1207	0.41
chr1	226579949	G	A	PARP1	patient9730	2828	0.39	827	0.6
chr1	226595576	C	T	PARP1	patient5089	1668	0.54	555	0.9
chr1	226595576	C	T	PARP1	patient7854	2024	0.44	700	0.71
chr1	226595576	C	T	PARP1	patient9711	1655	0.36	1031	0.58
chr1	232564157	C	A	SIPA1L2	patient178	1602	1.37	251	2.39
chr1	241680532	C	T	FH	patient996	2254	0.35	1031	0.48
chr1	241682911	G	A	FH	patient6686	1436	0.42	607	0.82
chr1	241682926	C	T	FH	patient6268	1901	0.42	663	0.75
chr1	241682926	C	T	FH	patient6791	1784	0.5	535	0.93
chr1	241682965	C	T	FH	patient88	1239	0.4	665	0.75
chr1	241682991	G	C	FH	patient9757	1198	2	322	2.48
chr1	241683013	C	G	FH	patient10635	1298	2.62	402	4.23
chr1	243716031	C	T	AKT3	patient4306	2733	1.32	424	1.42
chr2	16082214	C	T	MYCN	patient6002	2360	0.3	893	0.56
chr2	16082226	T	C	MYCN	patient2599	2651	0.98	516	1.55
chr2	16082569	G	A	MYCN	patient7420	2348	1.19	734	0.95
chr2	16085622	AGAT	A	MYCN	patient6221	3264	1.81	710	2.11
chr2	16085728	C	T	MYCN	patient514	2752	0.47	592	0.84
chr2	16085728	C	T	MYCN	patient3946	3461	0.38	888	0.56
chr2	16085728	C	T	MYCN	patient4768	3869	0.41	888	0.56
chr2	16085728	C	T	MYCN	patient4848	3213	0.34	834	0.6
chr2	16085728	C	T	MYCN	patient4943	3804	0.32	939	0.53
chr2	16085728	C	T	MYCN	patient6843	3501	0.34	800	0.62
chr2	16085728	C	T	MYCN	patient11699	4502	0.33	1309	0.46
chr2	16085818	T	A	MYCN	patient3967	3239	2.01	545	1.47
chr2	16085822	C	T	MYCN	patient4608	3251	0.34	752	0.66
chr2	16085833	C	A	MYCN	patient5719	2940	2.45	565	3.19
chr2	16085968	C	T	MYCN	patient1222	3178	0.31	960	0.52
chr2	16085969	G	A	MYCN	patient920	4653	1.35	779	1.54
chr2	16085972	G	A	MYCN	patient6390	4535	0.31	825	0.61
chr2	16085972	G	A	MYCN	patient8549	2861	0.31	960	0.52
chr2	16086000	GC	G	MYCN	patient1550	5083	1.12	1090	1.38
chr2	16086001	C	CGCCGCAACGACCTT	MYCN	patient902	6131	0.69	1038	1.06
chr2	16086010	G	A	MYCN	patient8168	2881	0.59	650	0.92
chr2	16086035	T	C	MYCN	patient8969	5696	0.54	828	0.85
chr2	16086039	G	T	MYCN	patient10540	2714	0.74	408	0.74
chr2	16086046	G	A	MYCN	patient3587	4677	4.36	1438	4.45
chr2	16086050	C	G	MYCN	patient6805	4756	6.81	950	6.11
chr2	25457132	TTTGCCCCCATGTCCCTTACACACACGCAAAATACTCC	T	DNMT3A	patient11229	1464	0.75	426	0.7
chr2	25457155	CACGCAA	C	DNMT3A	patient5244	2880	1.46	448	2.68
chr2	25457155	C	T	DNMT3A	patient8973	2677	1.08	716	1.4
chr2	25457155	C	T	DNMT3A	patient10110	2248	0.89	607	0.82
chr2	25457155	C	T	DNMT3A	patient10757	2776	0.43	470	0.85
chr2	25457155	C	T	DNMT3A	patient11113	2137	0.8	497	0.8
chr2	25457158	G	A	DNMT3A	patient2653	2071	1.4	388	1.55
chr2	25457158	G	A	DNMT3A	patient2938	2405	3.53	544	2.94
chr2	25457158	G	A	DNMT3A	patient7462	1958	3.93	331	4.53
chr2	25457162	A	C	DNMT3A	patient11284	2295	1.53	472	2.12
chr2	25457162	A	G	DNMT3A	patient8587	1909	8.22	475	9.68
chr2	25457163	A	C	DNMT3A	patient4448	2497	2.56	614	3.75
chr2	25457164	T	C	DNMT3A	patient1052	3273	2.6	827	3.63
chr2	25457164	T	C	DNMT3A	patient3473	2033	0.64	564	1.06
chr2	25457164	T	C	DNMT3A	patient6460	2368	5.49	532	5.83
chr2	25457164	T	C	DNMT3A	patient7958	2287	4.59	449	3.12
chr2	25457164	T	G	DNMT3A	patient2709	3584	1.4	483	1.45
chr2	25457165	ACTC	A	DNMT3A	patient9919	1728	1.56	334	1.2
chr2	25457165	A	C	DNMT3A	patient8127	2199	3.27	563	3.37
chr2	25457168	C	A	DNMT3A	patient6445	2533	1.14	656	1.83
chr2	25457168	C	A	DNMT3A	patient10822	3358	0.98	601	0.67
chr2	25457171	T	C	DNMT3A	patient171	2245	1.02	377	1.86
chr2	25457171	T	C	DNMT3A	patient1251	2874	3.27	461	4.12
chr2	25457171	T	C	DNMT3A	patient9746	3951	1.52	689	2.18
chr2	25457172	CA	C	DNMT3A	patient4551	1608	0.44	982	0.31
chr2	25457172	CA	C	DNMT3A	patient5760	1449	1.24	390	1.54
chr2	25457173	A	C	DNMT3A	patient2897	2671	0.9	644	0.93
chr2	25457176	GGAGC	G	DNMT3A	patient5583	2262	3.18	612	4.08
chr2	25457176	G	A	DNMT3A	patient738	3285	3.47	357	5.04
chr2	25457176	G	A	DNMT3A	patient1552	3175	1.01	552	1.09
chr2	25457176	G	A	DNMT3A	patient3575	1701	7	481	6.65
chr2	25457176	G	A	DNMT3A	patient3680	1661	0.9	434	1.15
chr2	25457176	G	A	DNMT3A	patient3874	2473	1.54	511	1.37
chr2	25457176	G	A	DNMT3A	patient4330	1944	2.16	533	2.44
chr2	25457176	G	A	DNMT3A	patient4590	1575	3.56	426	4.69
chr2	25457176	G	A	DNMT3A	patient5094	3133	0.51	510	0.98
chr2	25457176	G	A	DNMT3A	patient5106	2255	0.71	451	1.33
chr2	25457176	G	A	DNMT3A	patient5489	1789	2.29	419	4.06
chr2	25457176	G	A	DNMT3A	patient6580	2478	4.6	490	5.51
chr2	25457176	G	A	DNMT3A	patient7456	1811	2.71	556	2.34
chr2	25457176	G	A	DNMT3A	patient7832	2066	1.21	489	1.64
chr2	25457176	G	A	DNMT3A	patient11237	2079	7.79	582	8.08
chr2	25457176	G	A	DNMT3A	patient11460	2115	1.37	562	1.42
chr2	25457176	G	C	DNMT3A	patient2671	2315	6.7	532	7.33
chr2	25457176	G	T	DNMT3A	patient1116	2594	8.13	408	6.86
chr2	25457176	G	T	DNMT3A	patient6463	2928	1.13	575	1.04
chr2	25457176	G	T	DNMT3A	patient7134	3314	1.81	521	2.11
chr2	25457177	G	A	DNMT3A	patient1994	2579	0.66	571	0.88
chr2	25457177	G	A	DNMT3A	patient10734	2087	0.86	545	0.73
chr2	25457177	G	C	DNMT3A	patient4775	2001	1.45	494	1.21
chr2	25457177	G	C	DNMT3A	patient10163	2273	1.89	425	2.82
chr2	25457179	G	A	DNMT3A	patient10359	2192	0.91	477	0.63
chr2	25457180	C	G	DNMT3A	patient9864	3548	1.24	646	2.01
chr2	25457182	AAGAGGTGGCGG	A	DNMT3A	patient8604	3915	3.27	647	2.47
chr2	25457182	A	G	DNMT3A	patient9031	2281	2.37	575	2.09
chr2	25457185	A	T	DNMT3A	patient220	1763	3.91	620	4.52
chr2	25457190	GC	AG	DNMT3A	patient3225	3830	1.36	957	1.88
chr2	25457191	CG	C	DNMT3A	patient1306	3444	1.68	546	1.47
chr2	25457191	CG	C	DNMT3A	patient5230	2458	3.78	567	4.76
chr2	25457191	CG	C	DNMT3A	patient10743	2075	0.58	381	1.05
chr2	25457191	C	G	DNMT3A	patient4373	2699	5.71	617	5.35
chr2	25457191	C	T	DNMT3A	patient9255	3365	1.19	689	1.16
chr2	25457192	G	A	DNMT3A	patient491	1994	1.65	390	1.54
chr2	25457192	G	A	DNMT3A	patient2648	3440	2.73	479	3.76
chr2	25457192	G	A	DNMT3A	patient8173	3166	5.69	483	7.87
chr2	25457192	G	C	DNMT3A	patient10529	2001	1.75	514	1.56
chr2	25457198	C	T	DNMT3A	patient4897	2884	1.63	699	1.29
chr2	25457199	TG	T	DNMT3A	patient10433	2498	0.88	604	0.83
chr2	25457201	G	A	DNMT3A	patient6040	2069	1.26	404	1.73
chr2	25457201	G	GCA	DNMT3A	patient3964	2795	2.97	500	2.6
chr2	25457203	A	C	DNMT3A	patient5489	1915	6.79	452	5.75
chr2	25457204	C	T	DNMT3A	patient7050	2409	0.79	635	0.94
chr2	25457219	C	G	DNMT3A	patient4702	3823	2.51	968	1.76
chr2	25457225	G	T	DNMT3A	patient4898	3736	1.74	677	2.07
chr2	25457228	T	A	DNMT3A	patient3145	3085	3.53	495	2.42
chr2	25457228	T	A	DNMT3A	patient5972	2084	1.73	553	2.53
chr2	25457231	G	A	DNMT3A	patient4215	2561	1.72	484	1.45
chr2	25457232	C	A	DNMT3A	patient8874	3555	0.98	699	1.43
chr2	25457236	G	A	DNMT3A	patient6037	2203	0.64	537	0.93
chr2	25457236	G	A	DNMT3A	patient8155	3207	2.78	641	2.34
chr2	25457236	G	A	DNMT3A	patient9860	3075	1.24	942	1.8
chr2	25457238	CA	C	DNMT3A	patient8138	3048	1.9	597	2.85
chr2	25457242	C	A	DNMT3A	patient551	2469	4.33	477	5.87
chr2	25457242	C	A	DNMT3A	patient5377	2619	6.41	499	7.01
chr2	25457242	C	A	DNMT3A	patient8426	2712	1.47	499	1.2
chr2	25457242	C	A	DNMT3A	patient10813	3071	0.46	502	0.6
chr2	25457243	G	C	DNMT3A	patient2413	2604	1.5	513	1.36
chr2	25457243	G	T	DNMT3A	patient529	2698	2.48	422	2.37
chr2	25457243	G	T	DNMT3A	patient2762	3459	0.49	878	0.8
chr2	25457243	G	T	DNMT3A	patient4618	2551	1.69	599	1.17
chr2	25457243	G	T	DNMT3A	patient7214	2534	0.55	673	0.89
chr2	25457243	G	T	DNMT3A	patient10705	2284	5.78	372	4.84
chr2	25457244	G	T	DNMT3A	patient8911	4412	2.11	451	1.55
chr2	25457247	C	G	DNMT3A	patient10845	2121	0.9	487	1.03
chr2	25457247	C	T	DNMT3A	patient11046	1753	1.08	282	1.42
chr2	25457249	T	C	DNMT3A	patient1993	2898	0.55	594	0.84
chr2	25457249	T	C	DNMT3A	patient2833	1999	1.1	562	1.6
chr2	25457249	T	C	DNMT3A	patient7610	2524	1.15	463	1.73
chr2	25457249	T	C	DNMT3A	patient9871	2407	1.08	434	1.15
chr2	25457249	T	C	DNMT3A	patient10409	2146	0.93	456	1.75
chr2	25457250	G	C	DNMT3A	patient8998	3541	1.13	652	0.92
chr2	25457252	TG	T	DNMT3A	patient8736	1778	2.14	608	3.12
chr2	25457252	TG	T	DNMT3A	patient9761	4414	1.13	546	1.1
chr2	25457252	T	C	DNMT3A	patient6005	1997	1	408	1.23
chr2	25457252	T	C	DNMT3A	patient8956	2533	3.87	481	5.41
chr2	25457252	T	C	DNMT3A	patient10623	3299	1.21	443	1.58
chr2	25457252	T	TG	DNMT3A	patient1111	3020	7.28	500	8.8
chr2	25457252	T	TG	DNMT3A	patient7011	2996	1.37	638	1.25
chr2	25457256	G	GA	DNMT3A	patient11471	2339	0.64	418	0.96
chr2	25457261	C	T	DNMT3A	patient4755	1907	0.73	635	1.1
chr2	25457269	T	C	DNMT3A	patient11566	2067	5.32	260	5.38
chr2	25457274	TG	T	DNMT3A	patient5709	1690	8.46	343	7
chr2	25457275	G	A	DNMT3A	patient1071	1989	1.01	408	1.47
chr2	25457281	C	T	DNMT3A	patient10359	1963	9.42	344	7.27
chr2	25457285	A	C	DNMT3A	patient8671	1668	2.28	458	1.75
chr2	25457285	A	C	DNMT3A	patient10880	1708	0.76	413	0.97
chr2	25458567	CCCGGGTACCTTT	C	DNMT3A	patient11361	972	3.6	105	2.86
chr2	25458574	A	C	DNMT3A	patient2405	2368	1.35	475	1.26
chr2	25458574	A	G	DNMT3A	patient2704	2248	2.45	490	2.24
chr2	25458575	C	T	DNMT3A	patient7041	1812	0.83	620	0.81
chr2	25458576	C	G	DNMT3A	patient3366	1532	3.85	332	2.71
chr2	25458577	T	C	DNMT3A	patient7289	1892	1.69	492	2.64
chr2	25458579	T	A	DNMT3A	patient1179	4323	1.2	661	1.82
chr2	25458584	T	G	DNMT3A	patient9017	3285	0.91	573	1.05
chr2	25458586	C	T	DNMT3A	patient7973	3016	10.34	524	10.88
chr2	25458591	C	A	DNMT3A	patient5782	1415	8.83	571	8.23
chr2	25458592	A	C	DNMT3A	patient3977	1567	2.17	410	1.46
chr2	25458593	C	T	DNMT3A	patient10574	1078	10.95	220	12.27
chr2	25458594	C	G	DNMT3A	patient7592	1825	1.15	488	1.64
chr2	25458594	C	T	DNMT3A	patient3095	2868	6.76	457	7.22
chr2	25458594	C	T	DNMT3A	patient5565	1952	0.87	502	1.2
chr2	25458595	A	AT	DNMT3A	patient2734	2277	0.61	1043	1.05
chr2	25458595	A	AT	DNMT3A	patient7151	3645	0.66	652	0.77
chr2	25458595	A	G	DNMT3A	patient312	2266	3.4	543	2.95
chr2	25458595	A	G	DNMT3A	patient1316	3374	3.79	632	5.06
chr2	25458595	A	G	DNMT3A	patient1752	2483	3.06	753	4.25
chr2	25458595	A	G	DNMT3A	patient1895	2986	1.31	579	1.73
chr2	25458595	A	G	DNMT3A	patient2327	2737	1.86	672	1.64
chr2	25458595	A	G	DNMT3A	patient3225	3892	2.03	1110	2.25
chr2	25458595	A	G	DNMT3A	patient5334	2457	3.38	262	3.44
chr2	25458595	A	G	DNMT3A	patient7348	2378	5.85	798	6.27
chr2	25458595	A	G	DNMT3A	patient9065	1903	3.31	345	2.9
chr2	25458595	A	G	DNMT3A	patient9108	4218	1.04	741	1.62
chr2	25458595	A	G	DNMT3A	patient9854	3367	1.19	1098	1
chr2	25458595	A	G	DNMT3A	patient11613	3462	3.06	321	4.05
chr2	25458601	TG	T	DNMT3A	patient4290	2339	0.77	640	1.09
chr2	25458603	T	C	DNMT3A	patient9243	4274	1.12	699	0.86
chr2	25458618	A	G	DNMT3A	patient3652	2049	9.91	456	10.75
chr2	25458627	G	A	DNMT3A	patient7236	1422	1.27	373	2.14
chr2	25458637	G	A	DNMT3A	patient10373	1510	1.79	333	1.5
chr2	25458639	T	TA	DNMT3A	patient10329	1440	3.4	253	4.74
chr2	25458644	GC	G	DNMT3A	patient8269	2890	10.38	758	8.44
chr2	25458645	C	A	DNMT3A	patient5633	1998	0.95	437	1.14
chr2	25458647	CT	C	DNMT3A	patient9655	3204	0.97	572	1.4
chr2	25458648	T	C	DNMT3A	patient9834	4196	0.64	1134	0.62
chr2	25458648	T	C	DNMT3A	patient10179	1121	1.61	264	1.14
chr2	25458649	GC	G	DNMT3A	patient3741	3187	0.88	780	1.67
chr2	25458649	GC	G	DNMT3A	patient7894	4425	1.58	715	2.66
chr2	25458649	G	A	DNMT3A	patient718	2681	14.29	251	14.74
chr2	25458649	G	A	DNMT3A	patient2055	3368	0.42	687	0.73
chr2	25458649	G	A	DNMT3A	patient2766	3124	7.68	692	9.54
chr2	25458649	G	A	DNMT3A	patient4499	2995	1.4	476	1.68
chr2	25458649	G	A	DNMT3A	patient8292	3389	16.2	804	14.55
chr2	25458650	C	A	DNMT3A	patient8317	1611	6.21	455	5.93
chr2	25458650	C	CT	DNMT3A	patient8625	2399	3.46	484	2.89
chr2	25458661	T	C	DNMT3A	patient3111	3698	1.19	621	1.13
chr2	25458661	T	C	DNMT3A	patient4449	2225	2.79	900	2.22
chr2	25458661	T	C	DNMT3A	patient4854	1709	1.11	620	1.13
chr2	25458661	T	C	DNMT3A	patient8050	2847	1.05	793	0.88
chr2	25458661	T	C	DNMT3A	patient11694	3321	0.45	806	0.62
chr2	25458663	G	C	DNMT3A	patient1855	1309	1.83	705	1.28
chr2	25458663	G	C	DNMT3A	patient7708	3788	1.87	713	1.54
chr2	25458663	G	T	DNMT3A	patient4775	2331	1.2	634	1.26
chr2	25458669	G	A	DNMT3A	patient6317	1994	4.41	434	4.84
chr2	25458670	T	C	DNMT3A	patient1018	3160	0.47	1220	0.49
chr2	25458672	G	GT	DNMT3A	patient7122	2231	1.79	552	2.54
chr2	25458672	G	GT	DNMT3A	patient7330	3032	1.62	571	1.93
chr2	25458673	TA	T	DNMT3A	patient5329	2066	1.26	619	1.45
chr2	25458676	TG	T	DNMT3A	patient9333	2535	0.59	865	0.69
chr2	25458681	CTCACTTTGCTG	C	DNMT3A	patient5450	2155	0.46	628	0.8
chr2	25458684	A	C	DNMT3A	patient7367	1829	13.67	703	12.66
chr2	25458687	T	C	DNMT3A	patient2635	4294	9.99	630	9.68
chr2	25458692	GA	G	DNMT3A	patient7815	2090	1.34	610	2.46
chr2	25458692	GA	G	DNMT3A	patient7850	1641	1.95	477	1.89
chr2	25458695	C	A	DNMT3A	patient842	2926	2.08	302	2.32
chr2	25458695	C	A	DNMT3A	patient1005	2350	6.47	457	7.66
chr2	25458695	C	A	DNMT3A	patient1369	3141	1.27	597	2.01
chr2	25458695	C	G	DNMT3A	patient9441	3001	5.13	472	4.87
chr2	25458695	C	T	DNMT3A	patient6682	2412	3.77	462	4.33
chr2	25458695	C	T	DNMT3A	patient7383	2318	2.72	447	2.91
chr2	25458695	C	T	DNMT3A	patient8776	2549	1.84	533	1.69
chr2	25458695	C	T	DNMT3A	patient8940	3881	1.57	697	1.29
chr2	25458695	C	T	DNMT3A	patient10224	722	11.63	193	11.92
chr2	25458696	T	C	DNMT3A	patient3304	2020	2.08	398	2.51
chr2	25458696	T	C	DNMT3A	patient9666	3759	0.67	593	1.01
chr2	25458696	T	C	DNMT3A	patient10033	977	3.17	187	3.21
chr2	25459802	GACCTTGGCT	G	DNMT3A	patient3428	1083	3.69	224	4.91
chr2	25459803	A	G	DNMT3A	patient4413	923	2.82	187	4.28
chr2	25459804	C	T	DNMT3A	patient7585	823	2.55	288	1.74
chr2	25459804	C	T	DNMT3A	patient10802	1718	1.28	292	1.03
chr2	25459806	T	C	DNMT3A	patient1497	1359	14.05	168	13.1
chr2	25459806	T	C	DNMT3A	patient10665	1709	0.53	295	1.02
chr2	25459806	T	C	DNMT3A	patient10717	1679	1.49	314	1.91
chr2	25459806	T	C	DNMT3A	patient11529	712	14.04	252	11.51
chr2	25459806	T	G	DNMT3A	patient3545	1010	11.49	230	10.87
chr2	25459820	A	T	DNMT3A	patient10572	1570	1.53	277	1.44
chr2	25459821	TG	T	DNMT3A	patient5892	842	2.38	198	2.53
chr2	25459821	T	A	DNMT3A	patient9894	1535	1.24	267	1.5
chr2	25459821	T	C	DNMT3A	patient456	1140	1.84	236	2.97
chr2	25459821	T	C	DNMT3A	patient1085	1675	1.79	243	3.29
chr2	25459821	T	C	DNMT3A	patient1975	1049	1.81	220	2.27
chr2	25459821	T	C	DNMT3A	patient11419	1653	1.39	294	2.04
chr2	25459821	T	G	DNMT3A	patient11469	1392	0.79	311	1.29
chr2	25459824	T	C	DNMT3A	patient2909	1318	14.87	214	10.75
chr2	25459833	TC	T	DNMT3A	patient10745	1630	0.67	378	0.79
chr2	25459837	GC	G	DNMT3A	patient2640	1787	3.86	202	3.96
chr2	25459840	G	GCC	DNMT3A	patient8509	1120	2.32	192	3.12
chr2	25459842	T	C	DNMT3A	patient8068	1191	2.43	285	3.16
chr2	25459847	CT	C	DNMT3A	patient10477	1342	0.6	259	1.16
chr2	25459866	GC	G	DNMT3A	patient323	865	2.89	290	3.1
chr2	25459868	CA	GTTT	DNMT3A	patient11188	2092	1.43	259	1.93
chr2	25459869	A	T	DNMT3A	patient3441	617	11.35	156	9.62
chr2	25459872	G	A	DNMT3A	patient1637	1658	1.99	285	3.16
chr2	25459872	G	A	DNMT3A	patient10623	1885	5.25	231	6.06
chr2	25459872	G	T	DNMT3A	patient9132	1142	2.19	301	3.65
chr2	25459875	C	T	DNMT3A	patient7191	1130	10.62	199	8.54
chr2	25459876	T	C	DNMT3A	patient8840	1394	8.39	221	9.95
chr2	25459876	T	C	DNMT3A	patient10539	927	0.86	239	1.26
chr2	25459876	T	C	DNMT3A	patient11289	1127	0.98	389	1.8
chr2	25461997	A	C	DNMT3A	patient1505	1414	3.32	163	2.45
chr2	25461997	A	G	DNMT3A	patient1884	3609	1.91	563	2.49
chr2	25461997	A	G	DNMT3A	patient6129	2216	1.99	879	2.05
chr2	25461997	A	G	DNMT3A	patient9400	3566	1.18	689	1.31
chr2	25461998	C	A	DNMT3A	patient169	3324	0.72	546	1.28
chr2	25461998	C	T	DNMT3A	patient1242	3029	1.75	581	1.2
chr2	25461998	C	T	DNMT3A	patient2394	2883	0.45	575	0.87
chr2	25461998	C	T	DNMT3A	patient4299	2398	3.54	491	4.07
chr2	25461998	C	T	DNMT3A	patient9608	3735	2.36	632	1.74
chr2	25461999	C	G	DNMT3A	patient11014	1449	0.9	318	0.94
chr2	25461999	C	T	DNMT3A	patient362	2749	0.91	555	1.08
chr2	25462000	T	C	DNMT3A	patient1245	3129	5.53	609	6.9
chr2	25462005	AT	A	DNMT3A	patient4587	2200	1.18	365	1.64
chr2	25462005	A	G	DNMT3A	patient11280	1227	0.98	246	1.22
chr2	25462006	T	C	DNMT3A	patient293	2985	1.11	627	1.28
chr2	25462006	T	C	DNMT3A	patient2421	3178	7.33	418	8.61
chr2	25462006	T	C	DNMT3A	patient3529	2083	1.34	448	2.01
chr2	25462006	T	C	DNMT3A	patient10527	1035	1.26	328	1.83
chr2	25462009	CGGGAAGGTTACCCCAGAAGTA	C	DNMT3A	patient3304	2136	1.54	439	1.37
chr2	25462011	G	A	DNMT3A	patient2126	3467	1.38	573	1.92
chr2	25462011	G	T	DNMT3A	patient3107	2171	3.09	392	3.06
chr2	25462011	G	T	DNMT3A	patient6232	3171	1.17	649	1.23
chr2	25462011	G	T	DNMT3A	patient9101	3399	0.35	720	0.69
chr2	25462012	G	A	DNMT3A	patient3364	2842	3.03	529	4.73
chr2	25462012	G	A	DNMT3A	patient10747	1381	1.01	364	1.65
chr2	25462012	G	C	DNMT3A	patient3746	2270	7.97	170	9.41
chr2	25462012	G	C	DNMT3A	patient8005	2604	2.42	550	3.09
chr2	25462012	G	C	DNMT3A	patient8671	1945	7.81	480	7.92
chr2	25462012	G	C	DNMT3A	patient11496	1267	0.95	230	1.74
chr2	25462012	G	T	DNMT3A	patient2384	3521	4.43	569	4.22
chr2	25462014	A	C	DNMT3A	patient3584	2319	4.87	526	4.37
chr2	25462014	A	C	DNMT3A	patient4786	2328	0.86	371	1.62
chr2	25462014	A	C	DNMT3A	patient9402	2438	5.37	629	5.25
chr2	25462015	G	A	DNMT3A	patient5430	1822	0.66	640	1.25
chr2	25462016	GT	G	DNMT3A	patient3028	1477	8.4	514	7.78
chr2	25462016	G	T	DNMT3A	patient1397	3703	0.7	479	1.04
chr2	25462016	G	T	DNMT3A	patient11059	1065	5.26	132	3.79
chr2	25462017	T	C	DNMT3A	patient5230	2487	2.45	534	1.87
chr2	25462017	T	C	DNMT3A	patient5816	1458	3.84	542	4.24
chr2	25462018	T	C	DNMT3A	patient1677	2921	3.94	591	2.88
chr2	25462018	T	C	DNMT3A	patient4211	2085	3.98	487	4.31
chr2	25462018	T	C	DNMT3A	patient4997	1607	14.62	522	14.18
chr2	25462018	T	C	DNMT3A	patient5393	1383	0.65	322	0.93
chr2	25462018	T	G	DNMT3A	patient1720	2611	15.28	534	17.42
chr2	25462018	T	G	DNMT3A	patient10418	1538	1.37	246	1.63
chr2	25462019	AC	A	DNMT3A	patient6326	2846	1.12	502	1.2
chr2	25462020	C	T	DNMT3A	patient51	3263	2.36	486	2.47
chr2	25462020	C	T	DNMT3A	patient4806	4102	3.78	403	4.47
chr2	25462020	C	T	DNMT3A	patient7587	2263	1.41	584	2.57
chr2	25462020	C	T	DNMT3A	patient9813	3505	2.34	522	3.83
chr2	25462020	C	T	DNMT3A	patient11677	2505	2	768	2.08
chr2	25462021	C	A	DNMT3A	patient2408	3653	0.77	651	1.23
chr2	25462022	C	A	DNMT3A	patient3013	3791	2.48	738	1.9
chr2	25462022	C	T	DNMT3A	patient6581	2741	6.6	351	9.12
chr2	25462023	C	A	DNMT3A	patient6025	2738	4.31	592	5.74
chr2	25462023	C	T	DNMT3A	patient400	3223	0.9	616	0.81
chr2	25462023	C	T	DNMT3A	patient1582	3221	0.71	596	1.01
chr2	25462023	C	T	DNMT3A	patient6841	2889	1.63	609	2.13
chr2	25462023	C	T	DNMT3A	patient7328	2248	1.02	599	2
chr2	25462024	A	C	DNMT3A	patient638	3892	1.62	235	2.13
chr2	25462024	A	G	DNMT3A	patient3471	2280	5.09	358	3.63
chr2	25462024	A	G	DNMT3A	patient4544	1525	21.77	224	18.3
chr2	25462024	A	T	DNMT3A	patient6222	3970	0.91	695	0.72
chr2	25462025	G	C	DNMT3A	patient6363	3547	11.95	577	9.71
chr2	25462027	A	G	DNMT3A	patient4729	2403	1.83	512	2.34
chr2	25462028	G	T	DNMT3A	patient1848	2562	0.55	534	0.94
chr2	25462030	A	C	DNMT3A	patient4011	2550	3.84	476	3.36
chr2	25462030	A	C	DNMT3A	patient6117	2956	0.64	678	1.18
chr2	25462032	CG	A	DNMT3A	patient10287	1536	2.34	222	2.25
chr2	25462032	C	G	DNMT3A	patient4806	4428	1.85	418	1.91
chr2	25462038	C	T	DNMT3A	patient3316	2746	3.13	476	3.15
chr2	25462045	C	T	DNMT3A	patient8802	3702	0.62	625	1.12
chr2	25462048	C	T	DNMT3A	patient2034	2736	1.46	464	2.16
chr2	25462048	C	T	DNMT3A	patient10802	2052	0.78	315	1.27
chr2	25462050	G	A	DNMT3A	patient4695	2038	0.79	571	1.23
chr2	25462050	G	C	DNMT3A	patient2968	1737	1.32	688	1.74
chr2	25462050	G	C	DNMT3A	patient6011	2592	1.81	689	2.32
chr2	25462051	AC	A	DNMT3A	patient9031	2923	2.91	578	3.46
chr2	25462059	T	C	DNMT3A	patient6960	2692	0.82	371	1.35
chr2	25462062	GC	G	DNMT3A	patient1695	3828	0.84	507	0.99
chr2	25462063	CA	C	DNMT3A	patient10245	1699	1.59	308	2.6
chr2	25462064	A	C	DNMT3A	patient1808	3544	4.12	461	4.99
chr2	25462068	A	G	DNMT3A	patient2406	2524	5.43	521	7.29
chr2	25462068	A	G	DNMT3A	patient2772	1875	1.55	444	1.8
chr2	25462068	A	G	DNMT3A	patient3095	2885	2.25	313	2.88
chr2	25462068	A	G	DNMT3A	patient4872	2037	1.28	507	0.99
chr2	25462068	A	G	DNMT3A	patient5076	2266	2.87	309	3.88
chr2	25462068	A	G	DNMT3A	patient5683	2250	2.58	402	2.99
chr2	25462068	A	G	DNMT3A	patient5958	1745	0.57	469	1.07
chr2	25462068	A	G	DNMT3A	patient6085	2872	1.18	579	0.86
chr2	25462068	A	G	DNMT3A	patient7345	2555	2.47	317	3.79
chr2	25462068	A	G	DNMT3A	patient7527	2888	5.06	553	4.16
chr2	25462068	A	G	DNMT3A	patient8423	2470	0.77	444	1.13
chr2	25462068	A	G	DNMT3A	patient8516	3032	7.82	615	5.85
chr2	25462068	A	G	DNMT3A	patient10403	1409	4.97	227	3.96
chr2	25462068	A	G	DNMT3A	patient10760	1677	6.86	230	7.83
chr2	25462074	A	C	DNMT3A	patient6868	1728	0.87	476	1.47
chr2	25462075	C	T	DNMT3A	patient8945	3184	0.66	493	1.22
chr2	25462075	C	T	DNMT3A	patient9396	3336	2.82	560	2.14
chr2	25462076	AG	A	DNMT3A	patient924	2367	1.14	476	1.68
chr2	25462076	AG	A	DNMT3A	patient10433	1667	0.72	276	1.09
chr2	25462077	G	A	DNMT3A	patient4994	1727	5.67	414	5.8
chr2	25462077	G	A	DNMT3A	patient10927	1389	0.94	329	1.22
chr2	25462077	G	C	DNMT3A	patient4651	1564	7.86	399	6.02
chr2	25462077	G	C	DNMT3A	patient9793	4518	1.66	319	2.19
chr2	25462078	G	A	DNMT3A	patient7268	2983	1.37	373	2.68
chr2	25462081	TG	T	DNMT3A	patient2211	2952	1.49	517	1.74
chr2	25462081	TG	T	DNMT3A	patient10403	1309	3.9	210	4.29
chr2	25462083	G	A	DNMT3A	patient10877	1454	2.61	223	2.24
chr2	25462083	G	T	DNMT3A	patient8696	2160	1.44	311	1.93
chr2	25462086	T	C	DNMT3A	patient381	3289	1.76	760	2.37
chr2	25462086	T	C	DNMT3A	patient3706	1896	3.69	363	4.68
chr2	25463169	A	T	DNMT3A	patient1013	3358	3.69	959	4.48
chr2	25463170	C	G	DNMT3A	patient6808	2594	4.63	403	3.72
chr2	25463170	C	G	DNMT3A	patient7730	3449	1.1	277	2.17
chr2	25463170	C	T	DNMT3A	patient1881	2524	1.11	326	1.84
chr2	25463170	C	T	DNMT3A	patient2252	2352	5.61	264	4.17
chr2	25463170	C	T	DNMT3A	patient3073	2369	3.84	351	3.7
chr2	25463170	C	T	DNMT3A	patient5055	2398	1.33	368	2.17
chr2	25463170	C	T	DNMT3A	patient6339	2362	2.37	360	1.67
chr2	25463170	C	T	DNMT3A	patient6847	2374	1.6	450	1.56
chr2	25463170	C	T	DNMT3A	patient11341	1522	0.72	391	0.77
chr2	25463171	C	CT	DNMT3A	patient6193	2884	0.83	487	1.03
chr2	25463171	C	G	DNMT3A	patient8610	2602	1.42	465	1.29
chr2	25463172	TC	T	DNMT3A	patient6948	2404	4.7	470	5.96
chr2	25463172	T	A	DNMT3A	patient11204	1838	0.87	439	0.91
chr2	25463172	T	C	DNMT3A	patient5277	2359	7.97	510	7.25
chr2	25463172	T	C	DNMT3A	patient6790	1496	4.88	382	3.4
chr2	25463173	C	T	DNMT3A	patient6611	2319	5.35	445	5.17
chr2	25463180	TCG	T	DNMT3A	patient7597	3030	0.59	517	0.97
chr2	25463181	C	A	DNMT3A	patient6065	2779	2.99	532	2.26
chr2	25463181	C	A	DNMT3A	patient8292	2355	0.81	454	1.32
chr2	25463181	C	A	DNMT3A	patient11113	2089	3.11	396	3.79
chr2	25463181	C	A	DNMT3A	patient11599	928	1.94	297	2.36
chr2	25463181	C	T	DNMT3A	patient2991	2282	0.88	597	1.34
chr2	25463181	C	T	DNMT3A	patient3910	2386	1.17	486	2.06
chr2	25463181	C	T	DNMT3A	patient5339	1950	1.38	474	1.48
chr2	25463181	C	T	DNMT3A	patient8405	1534	6.98	361	8.86
chr2	25463181	C	T	DNMT3A	patient11076	2198	10.05	338	13.61
chr2	25463182	G	GC	DNMT3A	patient5070	1746	1.55	446	1.12
chr2	25463182	G	GC	DNMT3A	patient6618	2276	1.58	915	1.53
chr2	25463184	G	C	DNMT3A	patient8141	2298	1.52	361	1.66
chr2	25463184	G	C	DNMT3A	patient8365	2829	1.8	445	2.25
chr2	25463185	A	C	DNMT3A	patient9549	3437	2.68	490	3.88
chr2	25463186	G	C	DNMT3A	patient3813	2881	3.99	488	4.1
chr2	25463187	A	C	DNMT3A	patient6363	3333	0.96	459	1.09
chr2	25463187	A	C	DNMT3A	patient7169	2479	1.13	439	0.91
chr2	25463187	A	T	DNMT3A	patient5182	3034	12.66	533	14.45
chr2	25463188	T	C	DNMT3A	patient473	2305	1.34	632	1.58
chr2	25463190	T	A	DNMT3A	patient3851	2588	1.12	672	1.04
chr2	25463190	T	A	DNMT3A	patient5453	2679	1.16	582	2.06
chr2	25463190	T	C	DNMT3A	patient3144	3000	0.83	617	1.13
chr2	25463191	C	T	DNMT3A	patient3200	2052	2.49	399	1.75
chr2	25463192	C	CCT	DNMT3A	patient2967	2240	1.38	617	1.78
chr2	25463194	T	TCTTGTCA	DNMT3A	patient6998	3001	0.53	488	1.02
chr2	25463195	CTT	C	DNMT3A	patient2400	3977	1.18	349	2.01
chr2	25463195	CTT	C	DNMT3A	patient3848	1794	4.07	443	3.61
chr2	25463195	CTT	C	DNMT3A	patient5386	2583	1.39	373	1.61
chr2	25463195	C	A	DNMT3A	patient6252	3662	0.85	844	0.95
chr2	25463196	T	G	DNMT3A	patient5696	1766	1.36	508	0.98
chr2	25463197	T	C	DNMT3A	patient6936	2321	2.11	691	1.74
chr2	25463208	C	A	DNMT3A	patient1179	4861	0.6	706	1.13
chr2	25463210	CA	C	DNMT3A	patient6337	3641	1.43	452	1.11
chr2	25463210	C	CA	DNMT3A	patient9396	3334	2.01	580	2.59
chr2	25463227	C	CA	DNMT3A	patient10985	2112	1.18	483	0.83
chr2	25463229	A	C	DNMT3A	patient6902	2860	8.36	597	9.05
chr2	25463229	A	G	DNMT3A	patient253	2759	0.98	487	1.64
chr2	25463229	A	G	DNMT3A	patient1052	4320	3.15	805	3.73
chr2	25463229	A	G	DNMT3A	patient1058	4702	3.42	605	2.98
chr2	25463229	A	G	DNMT3A	patient1783	4030	1.27	512	1.95
chr2	25463229	A	G	DNMT3A	patient2363	3369	1.57	851	1.53
chr2	25463229	A	G	DNMT3A	patient5857	2243	1.16	457	1.09
chr2	25463229	A	G	DNMT3A	patient6803	3793	1.34	659	1.21
chr2	25463229	A	G	DNMT3A	patient7068	2467	0.73	480	1.04
chr2	25463229	A	G	DNMT3A	patient9545	3756	5.59	682	4.55
chr2	25463229	A	G	DNMT3A	patient10306	2547	8.56	559	6.26
chr2	25463229	A	G	DNMT3A	patient10866	2552	1.96	373	2.14
chr2	25463229	A	G	DNMT3A	patient10992	2780	0.47	415	0.72
chr2	25463230	A	G	DNMT3A	patient677	2470	8.22	499	7.62
chr2	25463230	A	G	DNMT3A	patient9359	4176	1.48	563	1.07
chr2	25463230	A	T	DNMT3A	patient4854	2200	1.27	578	1.38
chr2	25463232	A	C	DNMT3A	patient444	2525	10.81	512	10.94
chr2	25463232	A	C	DNMT3A	patient5229	2761	0.72	463	1.3
chr2	25463232	A	C	DNMT3A	patient9713	3488	1.78	646	2.32
chr2	25463232	A	G	DNMT3A	patient1219	3471	9.13	781	11.01
chr2	25463232	A	G	DNMT3A	patient8944	3099	0.68	530	1.13
chr2	25463232	A	G	DNMT3A	patient11125	1975	0.66	512	0.98
chr2	25463232	A	T	DNMT3A	patient3339	3476	1.61	670	2.24
chr2	25463233	G	A	DNMT3A	patient3328	2127	1.93	644	2.8
chr2	25463234	C	A	DNMT3A	patient382	3261	2.51	372	1.88
chr2	25463234	C	A	DNMT3A	patient5291	1209	7.78	538	6.32
chr2	25463235	CAGA	C	DNMT3A	patient221	2236	0.63	407	1.23
chr2	25463235	CAGA	C	DNMT3A	patient2766	2689	2.19	486	2.06
chr2	25463235	CAGA	C	DNMT3A	patient6650	2978	7.05	482	8.3
chr2	25463235	C	A	DNMT3A	patient8306	2194	1.87	323	2.79
chr2	25463236	AG	A	DNMT3A	patient163	2729	0.55	715	0.98
chr2	25463236	A	G	DNMT3A	patient8118	4084	0.95	576	1.22
chr2	25463236	A	G	DNMT3A	patient10928	2784	0.5	463	0.65
chr2	25463236	A	T	DNMT3A	patient6365	2540	0.79	708	0.99
chr2	25463237	G	T	DNMT3A	patient7926	3544	7.03	566	7.24
chr2	25463238	A	C	DNMT3A	patient10406	2986	1.94	390	2.31
chr2	25463238	A	G	DNMT3A	patient10622	1881	0.69	417	0.72
chr2	25463239	A	AG	DNMT3A	patient4516	3122	0.9	462	1.08
chr2	25463239	A	C	DNMT3A	patient1751	4066	6.25	311	5.79
chr2	25463239	A	C	DNMT3A	patient11304	2277	7.42	272	8.46
chr2	25463239	A	C	DNMT3A	patient11313	2439	1.31	307	1.3
chr2	25463239	A	T	DNMT3A	patient4749	2537	0.87	588	1.19
chr2	25463239	A	T	DNMT3A	patient8775	4004	6.37	695	7.77
chr2	25463239	A	T	DNMT3A	patient11085	2650	1.02	407	0.74
chr2	25463240	G	C	DNMT3A	patient1677	3474	1.32	551	1.27
chr2	25463240	G	T	DNMT3A	patient3797	2683	1.19	686	2.04
chr2	25463240	G	T	DNMT3A	patient5065	3114	1.64	677	1.18
chr2	25463240	G	T	DNMT3A	patient8348	2150	3.12	313	4.47
chr2	25463241	A	C	DNMT3A	patient10380	1516	20.38	336	17.26
chr2	25463242	AG	A	DNMT3A	patient1881	3368	6.47	499	6.61
chr2	25463242	A	C	DNMT3A	patient2848	2700	3.96	666	4.95
chr2	25463242	A	C	DNMT3A	patient3217	2690	1.9	333	3
chr2	25463242	A	C	DNMT3A	patient11382	2160	1.85	511	1.76
chr2	25463242	A	C	DNMT3A	patient11454	2682	1.01	443	1.13
chr2	25463242	A	T	DNMT3A	patient9895	2944	7.3	607	5.77
chr2	25463246	GC	G	DNMT3A	patient337	1623	0.37	453	0.66
chr2	25463247	CG	C	DNMT3A	patient7171	2617	2.67	573	2.79
chr2	25463247	C	A	DNMT3A	patient11708	3427	0.88	660	0.76
chr2	25463247	C	T	DNMT3A	patient456	3074	0.94	609	0.82
chr2	25463247	C	T	DNMT3A	patient4534	2532	1.66	418	2.63
chr2	25463247	C	T	DNMT3A	patient8006	4344	1.34	434	2.53
chr2	25463248	G	A	DNMT3A	patient743	3303	2.24	234	2.14
chr2	25463248	G	A	DNMT3A	patient3003	1668	1.2	512	1.56
chr2	25463248	G	A	DNMT3A	patient8206	2763	2.28	630	1.59
chr2	25463248	G	C	DNMT3A	patient551	2985	0.67	567	1.23
chr2	25463248	G	C	DNMT3A	patient957	1900	1.37	1068	1.4
chr2	25463248	G	C	DNMT3A	patient6110	3687	1.19	516	1.94
chr2	25463248	G	T	DNMT3A	patient1461	4303	0.88	639	1.25
chr2	25463248	G	T	DNMT3A	patient3219	2452	0.94	502	1.2
chr2	25463248	G	T	DNMT3A	patient3663	3014	1.86	650	1.54
chr2	25463255	TC	T	DNMT3A	patient9467	3494	0.89	564	0.89
chr2	25463261	CT	C	DNMT3A	patient9292	3237	3.74	565	3.54
chr2	25463263	TGG	T	DNMT3A	patient11694	3120	0.93	668	0.75
chr2	25463265	G	C	DNMT3A	patient6732	4260	15.45	712	14.19
chr2	25463266	G	A	DNMT3A	patient2869	2415	1.33	478	1.88
chr2	25463266	G	C	DNMT3A	patient3024	3978	0.5	720	0.83
chr2	25463267	CCG	C	DNMT3A	patient8414	3204	8.99	531	7.53
chr2	25463267	CCG	C	DNMT3A	patient9648	3935	1.12	526	1.71
chr2	25463270	C	CGCATCAT	DNMT3A	patient5653	2250	0.71	728	0.82
chr2	25463271	G	T	DNMT3A	patient3605	3695	0.73	885	1.13
chr2	25463271	G	T	DNMT3A	patient8522	2624	5.37	457	4.16
chr2	25463272	CATCATGCAG	C	DNMT3A	patient6620	3315	2.41	532	1.88
chr2	25463277	T	G	DNMT3A	patient6795	2837	0.53	762	0.92
chr2	25463283	AG	A	DNMT3A	patient11069	2114	0.52	416	0.72
chr2	25463283	AG	A	DNMT3A	patient11545	1562	5.19	327	6.42
chr2	25463283	A	C	DNMT3A	patient3887	2872	5.15	522	4.21
chr2	25463283	A	C	DNMT3A	patient11083	1994	0.65	416	0.96
chr2	25463283	A	G	DNMT3A	patient10992	2763	1.3	484	1.45
chr2	25463284	G	A	DNMT3A	patient9641	3353	12.91	471	10.19
chr2	25463286	C	G	DNMT3A	patient8063	2935	5.14	556	3.6
chr2	25463287	G	A	DNMT3A	patient233	3116	0.45	599	0.83
chr2	25463287	G	A	DNMT3A	patient2992	2856	0.81	794	1.26
chr2	25463287	G	A	DNMT3A	patient3767	2694	0.59	463	1.08
chr2	25463287	G	A	DNMT3A	patient6248	3234	5.04	672	3.57
chr2	25463287	G	A	DNMT3A	patient6618	2749	0.73	1106	0.54
chr2	25463287	G	A	DNMT3A	patient7550	2290	1.92	503	1.59
chr2	25463287	G	A	DNMT3A	patient8292	2795	1.47	531	1.13
chr2	25463287	G	A	DNMT3A	patient11306	2824	1.91	286	1.4
chr2	25463287	G	C	DNMT3A	patient56	3048	1.05	631	0.95
chr2	25463287	G	C	DNMT3A	patient4763	2534	1.7	694	2.02
chr2	25463287	G	C	DNMT3A	patient6995	1797	1.84	363	1.65
chr2	25463287	G	C	DNMT3A	patient8681	3073	1.24	368	1.36
chr2	25463288	GTAGAAC	G	DNMT3A	patient9924	1829	2.35	384	2.08
chr2	25463288	G	C	DNMT3A	patient3864	2176	0.87	741	1.21
chr2	25463288	G	T	DNMT3A	patient11188	3748	12.27	394	13.96
chr2	25463289	T	G	DNMT3A	patient2628	2743	2.04	734	2.45
chr2	25463289	T	G	DNMT3A	patient5868	4381	2.31	287	1.74
chr2	25463289	T	G	DNMT3A	patient5933	1755	1.99	573	2.62
chr2	25463289	T	G	DNMT3A	patient6519	3504	1.88	782	1.41
chr2	25463289	T	G	DNMT3A	patient10988	1795	0.89	462	1.08
chr2	25463290	AG	A	DNMT3A	patient1435	2261	5.4	546	4.58
chr2	25463291	G	C	DNMT3A	patient3304	2596	2.08	427	2.34
chr2	25463291	G	T	DNMT3A	patient2561	1964	3.87	544	4.41
chr2	25463292	A	G	DNMT3A	patient4869	2613	2.3	345	2.32
chr2	25463295	T	A	DNMT3A	patient7263	2550	1.29	443	2.48
chr2	25463295	T	C	DNMT3A	patient5060	2604	1	729	0.82
chr2	25463295	T	C	DNMT3A	patient5813	1953	1.64	463	1.51
chr2	25463295	T	C	DNMT3A	patient10731	2235	1.88	414	2.66
chr2	25463296	CA	C	DNMT3A	patient1312	3596	1	479	1.25
chr2	25463296	C	A	DNMT3A	patient5793	1959	0.97	362	0.83
chr2	25463296	C	CA	DNMT3A	patient1959	3431	2.27	592	2.2
chr2	25463296	C	CA	DNMT3A	patient5330	2191	10.27	634	11.99
chr2	25463296	C	CA	DNMT3A	patient11215	2170	8.29	509	9.23
chr2	25463296	C	T	DNMT3A	patient6825	2260	1.19	516	0.97
chr2	25463296	C	T	DNMT3A	patient11262	1880	1.38	497	1.81
chr2	25463297	AAAG	A	DNMT3A	patient167	4571	3.3	628	4.46
chr2	25463297	AAAG	A	DNMT3A	patient505	2648	0.83	573	1.22
chr2	25463297	AAAG	A	DNMT3A	patient2651	3330	2.34	412	2.67
chr2	25463297	AAAG	A	DNMT3A	patient3156	3010	9.27	655	9.92
chr2	25463297	AAAG	A	DNMT3A	patient4999	2725	3.89	512	5.66
chr2	25463297	AAAG	A	DNMT3A	patient7118	2873	0.8	1005	1
chr2	25463297	AAAG	A	DNMT3A	patient7213	2094	8.69	516	7.56
chr2	25463297	AAAG	A	DNMT3A	patient7967	3043	1.28	418	1.67
chr2	25463297	AAAG	A	DNMT3A	patient8376	1627	14.51	180	13.33
chr2	25463297	AAAG	A	DNMT3A	patient9193	3576	7.44	523	9.18
chr2	25463297	AAAG	A	DNMT3A	patient11169	2768	1.66	457	1.53
chr2	25463297	AAAG	A	DNMT3A	patient11242	2774	1.01	745	0.94
chr2	25463297	AAAG	A	DNMT3A	patient11605	2066	7.41	463	5.83
chr2	25463298	A	C	DNMT3A	patient3864	2022	2.23	700	2.29
chr2	25463298	A	C	DNMT3A	patient6282	2581	1.28	532	1.5
chr2	25463298	A	G	DNMT3A	patient852	2981	1.74	163	3.07
chr2	25463298	A	G	DNMT3A	patient6174	3197	0.66	539	1.3
chr2	25463298	A	G	DNMT3A	patient9194	4155	0.84	553	1.63
chr2	25463298	A	G	DNMT3A	patient10729	2433	0.58	540	0.74
chr2	25463298	A	G	DNMT3A	patient11624	3867	1.6	698	1.86
chr2	25463299	AGAAGAGCCG	A	DNMT3A	patient8220	2729	1.1	413	1.69
chr2	25463299	AG	A	DNMT3A	patient11724	2940	16.22	534	14.98
chr2	25463299	A	C	DNMT3A	patient10224	1949	0.62	434	0.69
chr2	25463299	A	G	DNMT3A	patient7956	3079	0.55	564	1.06
chr2	25463299	A	G	DNMT3A	patient11002	2739	0.62	667	0.45
chr2	25463299	A	G	DNMT3A	patient11635	2556	0.94	606	1.65
chr2	25463301	A	C	DNMT3A	patient5182	3119	8.78	609	9.52
chr2	25463301	A	G	DNMT3A	patient3238	2700	2.3	567	2.65
chr2	25463301	A	T	DNMT3A	patient2798	2066	0.77	397	1.51
chr2	25463302	A	C	DNMT3A	patient5524	3059	1.31	379	1.32
chr2	25463302	A	C	DNMT3A	patient5586	2919	8.74	485	8.87
chr2	25463302	A	C	DNMT3A	patient8642	1713	1.46	515	2.14
chr2	25463302	A	T	DNMT3A	patient177	3635	0.39	658	0.76
chr2	25463305	GC	G	DNMT3A	patient6619	2334	4.2	427	3.04
chr2	25463307	C	A	DNMT3A	patient6030	2703	12.36	551	11.62
chr2	25463307	C	A	DNMT3A	patient10898	1909	8.7	392	8.93
chr2	25463307	C	G	DNMT3A	patient1752	2246	1.42	623	1.28
chr2	25463307	C	T	DNMT3A	patient3662	1961	3.47	575	3.83
chr2	25463307	C	T	DNMT3A	patient11094	2449	1.59	583	2.06
chr2	25463307	C	T	DNMT3A	patient11555	1766	1.25	277	1.44
chr2	25463308	G	A	DNMT3A	patient1356	2567	2.38	395	2.28
chr2	25463308	G	A	DNMT3A	patient2238	2960	0.54	465	1.08
chr2	25463308	G	A	DNMT3A	patient3737	2487	0.92	593	0.84
chr2	25463308	G	A	DNMT3A	patient3893	3064	2.32	536	3.36
chr2	25463308	G	A	DNMT3A	patient4491	1786	2.35	393	2.04
chr2	25463308	G	A	DNMT3A	patient5095	1801	1.55	443	1.58
chr2	25463308	G	A	DNMT3A	patient6013	2965	19.26	407	16.22
chr2	25463308	G	A	DNMT3A	patient6095	2985	1.17	514	1.95
chr2	25463308	G	A	DNMT3A	patient6387	2738	11.94	441	12.93
chr2	25463308	G	A	DNMT3A	patient7155	2497	0.68	503	0.99
chr2	25463308	G	A	DNMT3A	patient7387	2074	4.63	458	5.24
chr2	25463308	G	A	DNMT3A	patient11074	2790	1.65	454	2.86
chr2	25463308	G	A	DNMT3A	patient11408	1757	10.93	493	9.94
chr2	25463308	G	C	DNMT3A	patient1605	2669	4.42	482	3.11
chr2	25463308	G	C	DNMT3A	patient6603	2569	0.47	925	0.54
chr2	25463308	G	C	DNMT3A	patient7235	2761	0.76	452	1.33
chr2	25463310	C	T	DNMT3A	patient6583	3359	0.45	655	0.76
chr2	25463311	C	G	DNMT3A	patient1147	4070	0.88	607	1.15
chr2	25463315	GC	G	DNMT3A	patient6438	3693	0.65	569	0.88
chr2	25463320	C	A	DNMT3A	patient1831	2796	9.76	526	11.6
chr2	25463320	C	G	DNMT3A	patient9282	3395	3.06	505	4.36
chr2	25463320	C	G	DNMT3A	patient10632	2598	0.35	449	0.67
chr2	25463320	C	T	DNMT3A	patient3573	3275	1.56	594	1.35
chr2	25463321	T	A	DNMT3A	patient2967	1560	6.09	471	4.46
chr2	25463321	T	C	DNMT3A	patient1397	3182	3.33	313	4.79
chr2	25463321	T	C	DNMT3A	patient4355	2355	2.04	535	2.99
chr2	25463507	A	G	DNMT3A	patient1213	2738	2.81	424	2.12
chr2	25463508	C	A	DNMT3A	patient10585	1603	4.74	317	5.99
chr2	25463508	C	G	DNMT3A	patient4885	2351	10	466	9.01
chr2	25463508	C	T	DNMT3A	patient2241	2580	1.01	533	0.94
chr2	25463508	C	T	DNMT3A	patient2946	2374	3.62	841	4.16
chr2	25463508	C	T	DNMT3A	patient4380	1638	0.67	832	1.32
chr2	25463508	C	T	DNMT3A	patient4868	2906	1.48	679	1.77
chr2	25463508	C	T	DNMT3A	patient6478	2778	1.04	706	1.13
chr2	25463508	C	T	DNMT3A	patient6541	2665	9.23	500	7.4
chr2	25463508	C	T	DNMT3A	patient6829	2681	1.19	680	0.88
chr2	25463508	C	T	DNMT3A	patient7020	2135	0.7	611	0.98
chr2	25463508	C	T	DNMT3A	patient8132	2026	0.84	562	0.89
chr2	25463508	C	T	DNMT3A	patient8458	2123	12.53	474	12.24
chr2	25463508	C	T	DNMT3A	patient9920	1806	4.04	265	4.53
chr2	25463509	C	A	DNMT3A	patient11117	1576	2.66	158	1.9
chr2	25463510	G	C	DNMT3A	patient5999	2279	0.92	476	1.05
chr2	25463510	G	T	DNMT3A	patient3628	1959	9.04	503	7.55
chr2	25463510	G	T	DNMT3A	patient9771	3513	2.36	609	2.96
chr2	25463511	T	TA	DNMT3A	patient4765	2290	2.49	562	2.85
chr2	25463515	GGCCCTTGC	G	DNMT3A	patient8440	3035	2.37	594	2.36
chr2	25463521	T	C	DNMT3A	patient3428	2515	0.56	716	0.7
chr2	25463523	C	A	DNMT3A	patient3194	2068	1.6	760	2.11
chr2	25463523	C	A	DNMT3A	patient6085	3091	16.66	812	15.39
chr2	25463523	C	A	DNMT3A	patient7341	2316	1.73	604	1.49
chr2	25463523	C	A	DNMT3A	patient7842	3576	1.12	779	1.8
chr2	25463523	C	A	DNMT3A	patient11370	1342	3.06	275	2.18
chr2	25463524	G	A	DNMT3A	patient152	4257	4.06	527	3.23
chr2	25463532	T	C	DNMT3A	patient1429	3914	2.63	557	4.13
chr2	25463532	T	G	DNMT3A	patient6554	3347	4.6	593	3.88
chr2	25463533	T	C	DNMT3A	patient8404	2593	9.91	621	10.14
chr2	25463535	A	T	DNMT3A	patient9757	2386	2.39	537	2.05
chr2	25463536	C	A	DNMT3A	patient1054	3257	0.52	1059	0.85
chr2	25463536	C	T	DNMT3A	patient6338	3809	1.26	879	1.25
chr2	25463540	G	GGA	DNMT3A	patient4217	3110	1.58	597	2.51
chr2	25463541	G	A	DNMT3A	patient8209	1662	1.32	575	1.39
chr2	25463541	G	C	DNMT3A	patient959	3417	2.02	251	2.39
chr2	25463541	G	C	DNMT3A	patient5128	3557	0.93	638	0.78
chr2	25463541	G	C	DNMT3A	patient5211	3298	0.49	740	0.81
chr2	25463541	G	C	DNMT3A	patient5562	3166	3.32	642	2.65
chr2	25463541	G	C	DNMT3A	patient6481	3224	0.62	640	0.78
chr2	25463541	G	C	DNMT3A	patient9504	3596	2	622	1.61
chr2	25463541	G	C	DNMT3A	patient11010	1881	1.28	335	1.19
chr2	25463544	AG	A	DNMT3A	patient5714	2267	16.32	490	13.27
chr2	25463548	CATTGCAGGGACTGCCCCCA	C	DNMT3A	patient3056	3906	0.82	1614	0.93
chr2	25463549	A	AT	DNMT3A	patient3778	4191	0.88	512	1.56
chr2	25463553	C	G	DNMT3A	patient11495	1798	0.89	310	1.29
chr2	25463554	AG	A	DNMT3A	patient3678	2951	0.51	654	0.76
chr2	25463554	AG	A	DNMT3A	patient6803	3613	0.42	636	0.79
chr2	25463554	AG	A	DNMT3A	patient7332	2648	4.76	458	3.49
chr2	25463554	A	G	DNMT3A	patient9203	2970	1.08	730	1.23
chr2	25463555	GG	C	DNMT3A	patient8493	2843	3.24	627	3.83
chr2	25463558	ACTGCCCCCA	GG	DNMT3A	patient1165	3175	2.68	659	1.97
chr2	25463571	A	T	DNMT3A	patient2667	3622	1.21	392	1.28
chr2	25463573	CA	C	DNMT3A	patient4715	3682	0.35	1178	0.68
chr2	25463575	G	C	DNMT3A	patient7022	2667	1.57	538	1.12
chr2	25463576	A	C	DNMT3A	patient1606	4301	1.3	658	1.52
chr2	25463576	A	C	DNMT3A	patient6056	3936	0.43	597	0.84
chr2	25463576	A	T	DNMT3A	patient10951	2000	0.65	364	0.82
chr2	25463577	TC	T	DNMT3A	patient2831	3798	3.53	749	4.94
chr2	25463577	T	C	DNMT3A	patient4971	2479	2.22	582	1.72
chr2	25463577	T	C	DNMT3A	patient6049	3375	9.57	842	9.98
chr2	25463577	T	C	DNMT3A	patient9834	4036	3.96	782	5.12
chr2	25463578	C	A	DNMT3A	patient7348	2376	0.63	733	0.68
chr2	25463578	C	T	DNMT3A	patient1606	4283	0.49	661	0.91
chr2	25463581	A	C	DNMT3A	patient10415	1953	1.02	297	1.01
chr2	25463583	G	A	DNMT3A	patient1769	2318	2.24	756	2.91
chr2	25463583	G	A	DNMT3A	patient9439	3172	2.3	421	3.56
chr2	25463583	G	A	DNMT3A	patient9616	3439	2.44	931	3.11
chr2	25463583	G	A	DNMT3A	patient10745	1728	2.55	343	2.92
chr2	25463584	G	C	DNMT3A	patient7971	3464	3.29	509	3.14
chr2	25463584	G	T	DNMT3A	patient9802	2996	1.97	591	2.2
chr2	25463586	C	A	DNMT3A	patient3039	4303	0.35	1108	0.63
chr2	25463586	C	T	DNMT3A	patient3144	3012	5.21	680	6.03
chr2	25463586	C	T	DNMT3A	patient4615	2121	0.71	528	1.14
chr2	25463586	C	T	DNMT3A	patient6026	2357	1.15	441	1.59
chr2	25463586	C	T	DNMT3A	patient7394	3393	2.92	601	2.5
chr2	25463586	C	T	DNMT3A	patient9578	4739	0.59	635	0.79
chr2	25463587	C	G	DNMT3A	patient1789	3383	3.16	502	3.19
chr2	25463587	C	G	DNMT3A	patient5043	3306	1.91	485	2.06
chr2	25463587	C	T	DNMT3A	patient9916	1884	1.91	194	2.06
chr2	25463588	C	T	DNMT3A	patient8015	2090	1.48	380	1.84
chr2	25463589	C	T	DNMT3A	patient2834	2363	1.14	468	1.5
chr2	25463590	A	C	DNMT3A	patient5626	3089	1.36	540	0.93
chr2	25463595	TG	T	DNMT3A	patient3109	1989	1.11	515	0.97
chr2	25463595	T	TG	DNMT3A	patient1187	3080	1.1	558	0.9
chr2	25463596	G	A	DNMT3A	patient2988	3165	0.85	661	0.91
chr2	25463596	G	A	DNMT3A	patient8094	2289	1.31	534	1.87
chr2	25463598	A	T	DNMT3A	patient538	2808	7.83	309	7.12
chr2	25463598	A	T	DNMT3A	patient4143	2522	1.23	411	1.46
chr2	25463600	C	A	DNMT3A	patient6795	2439	14.97	526	13.5
chr2	25463600	C	G	DNMT3A	patient1259	2557	0.59	777	0.64
chr2	25463601	T	C	DNMT3A	patient2229	3473	1.53	335	2.69
chr2	25463601	T	C	DNMT3A	patient5985	2628	1.33	499	1.4
chr2	25463601	T	C	DNMT3A	patient8923	3616	2.18	405	1.73
chr2	25464429	A	G	DNMT3A	patient5584	1894	20.8	331	18.43
chr2	25464430	C	A	DNMT3A	patient1513	1949	5.23	414	4.11
chr2	25464430	C	A	DNMT3A	patient8216	1628	3.56	284	4.58
chr2	25464430	C	A	DNMT3A	patient10638	2325	1.76	365	2.19
chr2	25464430	C	T	DNMT3A	patient6917	2644	1.51	451	2
chr2	25464432	T	A	DNMT3A	patient1164	3166	1.58	474	2.32
chr2	25464433	G	A	DNMT3A	patient7069	1623	2.16	621	1.93
chr2	25464433	G	A	DNMT3A	patient8829	2349	1.66	448	2.01
chr2	25464439	G	A	DNMT3A	patient5943	2061	0.68	409	1.22
chr2	25464439	G	A	DNMT3A	patient6108	2983	1.88	573	1.4
chr2	25464439	G	GT	DNMT3A	patient2540	3189	3.61	345	4.93
chr2	25464442	T	G	DNMT3A	patient11485	2111	1.89	395	1.77
chr2	25464450	C	T	DNMT3A	patient1607	3092	0.78	501	1.2
chr2	25464450	C	T	DNMT3A	patient2237	2815	1.28	547	1.46
chr2	25464450	C	T	DNMT3A	patient2701	2441	0.57	511	0.98
chr2	25464450	C	T	DNMT3A	patient4653	1686	2.61	356	2.25
chr2	25464450	C	T	DNMT3A	patient5265	1789	1.4	430	2.09
chr2	25464450	C	T	DNMT3A	patient6261	2768	4.19	726	4.55
chr2	25464450	C	T	DNMT3A	patient7492	1924	1.56	351	2.56
chr2	25464450	C	T	DNMT3A	patient8386	2392	2.05	539	1.86
chr2	25464450	C	T	DNMT3A	patient9592	3745	2.06	415	2.89
chr2	25464450	C	T	DNMT3A	patient10473	2008	4.68	323	4.95
chr2	25464451	G	A	DNMT3A	patient2531	1876	0.75	411	1.22
chr2	25464451	G	A	DNMT3A	patient10823	3358	8.7	453	6.84
chr2	25464451	G	C	DNMT3A	patient1759	3101	4.03	447	4.47
chr2	25464454	CGTCCCCGACGTACAT	C	DNMT3A	patient2826	2748	2.66	857	3.73
chr2	25464456	T	G	DNMT3A	patient1077	2530	1.54	547	2.74
chr2	25464456	T	G	DNMT3A	patient5606	3047	4.59	458	4.59
chr2	25464457	C	A	DNMT3A	patient1121	2895	1.11	555	1.08
chr2	25464457	C	G	DNMT3A	patient9666	4365	3.99	654	5.2
chr2	25464459	C	G	DNMT3A	patient8540	2999	1.1	473	1.27
chr2	25464460	CGACGT	C	DNMT3A	patient540	3473	0.98	370	1.62
chr2	25464460	C	T	DNMT3A	patient4428	1812	1.21	422	1.18
chr2	25464460	C	T	DNMT3A	patient6161	3440	1.34	543	1.66
chr2	25464460	C	T	DNMT3A	patient7878	2139	5.66	575	6.78
chr2	25464463	C	A	DNMT3A	patient2539	2715	2.14	535	1.68
chr2	25464464	G	T	DNMT3A	patient1334	3081	2.17	455	1.76
chr2	25464469	TG	T	DNMT3A	patient4453	2387	11.77	714	12.32
chr2	25464469	TG	T	DNMT3A	patient9539	2057	5.49	654	4.89
chr2	25464469	TG	T	DNMT3A	patient9565	3704	0.73	697	1.29
chr2	25464469	TG	T	DNMT3A	patient10209	2257	4.7	396	3.79
chr2	25464474	T	TTCCCC	DNMT3A	patient10889	1691	12.36	289	10.73
chr2	25464475	T	A	DNMT3A	patient9269	3801	0.32	840	0.6
chr2	25464477	C	A	DNMT3A	patient8894	3202	1.22	709	1.69
chr2	25464479	CT	C	DNMT3A	patient4792	2992	1.67	491	1.63
chr2	25464481	G	A	DNMT3A	patient620	3393	1.86	280	2.86
chr2	25464481	G	A	DNMT3A	patient851	3301	0.97	308	1.62
chr2	25464481	G	A	DNMT3A	patient2712	2287	2.4	620	3.06
chr2	25464481	G	A	DNMT3A	patient3401	2927	2.9	476	2.73
chr2	25464481	G	A	DNMT3A	patient8450	2848	0.7	715	0.98
chr2	25464481	G	A	DNMT3A	patient10121	3598	1.25	350	1.71
chr2	25464481	G	A	DNMT3A	patient10263	1958	2.15	386	1.81
chr2	25464483	TG	T	DNMT3A	patient2458	3155	1.24	424	1.65
chr2	25464484	G	A	DNMT3A	patient4121	2763	0.65	532	1.13
chr2	25464485	CC	AA	DNMT3A	patient11317	2165	0.92	464	1.72
chr2	25464486	CG	C	DNMT3A	patient28	4341	0.83	715	0.84
chr2	25464486	C	A	DNMT3A	patient2109	3583	6.67	319	5.33
chr2	25464486	C	T	DNMT3A	patient6282	3059	0.75	629	0.95
chr2	25464487	G	A	DNMT3A	patient2950	2407	1.08	546	0.92
chr2	25464487	G	A	DNMT3A	patient4411	1935	0.78	637	0.94
chr2	25464487	G	A	DNMT3A	patient11304	2299	2.26	301	3.32
chr2	25464487	G	C	DNMT3A	patient2305	2313	2.25	563	2.49
chr2	25464489	A	T	DNMT3A	patient4513	3217	0.81	568	1.23
chr2	25464490	C	A	DNMT3A	patient2771	2633	0.72	715	0.84
chr2	25464490	C	T	DNMT3A	patient2538	2793	1	526	1.52
chr2	25464490	C	T	DNMT3A	patient7368	2471	1.74	492	3.05
chr2	25464490	C	T	DNMT3A	patient8430	3576	2.46	544	2.21
chr2	25464498	A	AC	DNMT3A	patient2055	3016	1.76	617	1.62
chr2	25464499	C	T	DNMT3A	patient919	4084	1.35	356	1.97
chr2	25464499	C	T	DNMT3A	patient7497	2748	2.77	482	2.9
chr2	25464503	G	GAT	DNMT3A	patient1397	4460	4.26	485	4.54
chr2	25464505	T	TG	DNMT3A	patient6615	4239	0.61	1081	0.46
chr2	25464505	T	TG	DNMT3A	patient9176	4160	1.13	957	1.04
chr2	25464507	G	A	DNMT3A	patient9783	4217	0.69	837	1.08
chr2	25464507	G	A	DNMT3A	patient10224	2101	0.67	389	1.03
chr2	25464508	AG	A	DNMT3A	patient6202	4247	1.08	852	1.76
chr2	25464513	TCA	T	DNMT3A	patient4671	3053	0.88	589	0.85
chr2	25464515	A	T	DNMT3A	patient2370	3215	2.33	675	3.26
chr2	25464516	C	T	DNMT3A	patient910	2849	19.66	899	19.58
chr2	25464518	CA	C	DNMT3A	patient2803	3326	4.24	1023	4.3
chr2	25464519	A	C	DNMT3A	patient8304	4182	0.36	1329	0.38
chr2	25464520	C	T	DNMT3A	patient11252	2263	2.12	574	2.96
chr2	25464524	CGA	C	DNMT3A	patient7707	3696	1.08	642	0.78
chr2	25464525	G	A	DNMT3A	patient5894	2008	0.6	634	0.95
chr2	25464525	G	A	DNMT3A	patient7852	3083	3.05	608	2.96
chr2	25464525	G	A	DNMT3A	patient10853	2701	1.81	339	2.65
chr2	25464525	G	C	DNMT3A	patient2058	2387	0.88	1007	1.39
chr2	25464525	G	T	DNMT3A	patient11003	2153	0.74	491	0.81
chr2	25464529	C	T	DNMT3A	patient2818	2676	1.76	572	2.8
chr2	25464531	A	C	DNMT3A	patient731	2172	4.47	136	8.09
chr2	25464531	A	T	DNMT3A	patient9842	4956	3.69	1006	4.47
chr2	25464534	T	C	DNMT3A	patient1138	3125	1.25	641	1.25
chr2	25464534	T	C	DNMT3A	patient2017	2966	0.61	580	0.86
chr2	25464534	T	C	DNMT3A	patient2209	3278	1.22	526	0.95
chr2	25464534	T	C	DNMT3A	patient6095	4134	1.67	804	2.36
chr2	25464534	T	C	DNMT3A	patient7358	3483	1.92	660	1.97
chr2	25464534	T	C	DNMT3A	patient8005	3187	1.29	651	1.54
chr2	25464534	T	C	DNMT3A	patient9312	3926	2.65	843	3.91
chr2	25464534	T	C	DNMT3A	patient11573	3572	0.73	424	1.18
chr2	25464535	A	AG	DNMT3A	patient2359	3593	3.2	649	2.62
chr2	25464535	A	G	DNMT3A	patient3881	2774	0.68	532	0.94
chr2	25464535	A	G	DNMT3A	patient6669	4389	2.26	880	2.16
chr2	25464535	A	G	DNMT3A	patient7789	2819	1.28	738	1.9
chr2	25464535	A	G	DNMT3A	patient11419	2748	1.16	479	1.04
chr2	25464535	A	T	DNMT3A	patient11161	1792	1	168	1.79
chr2	25464537	C	T	DNMT3A	patient525	3013	1.19	597	1.68
chr2	25464537	C	T	DNMT3A	patient2811	3369	0.8	517	0.97
chr2	25464537	C	T	DNMT3A	patient4581	2201	6.27	400	7
chr2	25464537	C	T	DNMT3A	patient9975	2284	1.66	404	1.49
chr2	25464537	C	T	DNMT3A	patient10062	1884	10.19	359	10.86
chr2	25464540	T	C	DNMT3A	patient7540	3501	2.49	682	3.52
chr2	25464541	CCA	C	DNMT3A	patient9333	3081	4.02	866	4.04
chr2	25464543	A	G	DNMT3A	patient3345	2703	3.55	593	2.53
chr2	25464543	A	G	DNMT3A	patient6801	2975	0.91	661	0.91
chr2	25464543	A	T	DNMT3A	patient1359	3870	11.5	447	9.62
chr2	25464544	C	A	DNMT3A	patient3727	3422	0.61	661	1.21
chr2	25464544	C	A	DNMT3A	patient6763	3380	0.62	801	0.75
chr2	25464544	C	T	DNMT3A	patient186	2870	1.88	927	1.94
chr2	25464544	C	T	DNMT3A	patient2852	2229	13.32	784	11.48
chr2	25464544	C	T	DNMT3A	patient3664	2970	2.12	659	3.34
chr2	25464544	C	T	DNMT3A	patient4057	3089	0.65	621	0.81
chr2	25464544	C	T	DNMT3A	patient4188	3770	0.82	618	1.46
chr2	25464544	C	T	DNMT3A	patient5128	3682	1.6	656	1.52
chr2	25464544	C	T	DNMT3A	patient5973	2192	0.59	766	0.78
chr2	25464544	C	T	DNMT3A	patient7769	3180	0.41	812	0.62
chr2	25464544	C	T	DNMT3A	patient8746	2558	1.33	597	1.68
chr2	25464544	C	T	DNMT3A	patient11103	1911	0.52	384	0.78
chr2	25464546	T	G	DNMT3A	patient2894	3529	4.34	701	4.42
chr2	25464547	GA	G	DNMT3A	patient1966	4124	8.12	766	7.05
chr2	25464547	GA	G	DNMT3A	patient8305	3477	1.29	504	1.98
chr2	25464547	G	A	DNMT3A	patient308	2886	8	619	8.24
chr2	25464547	G	A	DNMT3A	patient9502	6183	1.13	685	1.17
chr2	25464549	A	C	DNMT3A	patient1891	3891	1.05	758	0.92
chr2	25464549	A	C	DNMT3A	patient9292	3608	7.37	764	5.89
chr2	25464550	T	TGCCCAAGTCCTTCA	DNMT3A	patient2433	5101	2.37	630	2.54
chr2	25464552	CCCAAGTCCTTCAGCA	C	DNMT3A	patient1897	3045	3.68	919	3.26
chr2	25464552	C	T	DNMT3A	patient11493	1895	1.42	362	1.38
chr2	25464552	C	T	DNMT3A	patient11692	2424	11.72	426	9.86
chr2	25464554	C	A	DNMT3A	patient9111	3716	1.1	873	1.95
chr2	25464554	C	G	DNMT3A	patient8610	4174	0.55	882	0.68
chr2	25464554	C	G	DNMT3A	patient9858	4243	1.81	1287	1.86
chr2	25464555	A	C	DNMT3A	patient3582	4299	0.98	842	0.71
chr2	25464564	A	C	DNMT3A	patient197	3625	0.86	594	0.84
chr2	25464564	A	C	DNMT3A	patient9193	4481	3.44	776	4.38
chr2	25464564	A	G	DNMT3A	patient1225	3144	0.54	653	0.77
chr2	25464564	A	G	DNMT3A	patient4183	3407	2.11	676	2.51
chr2	25464564	A	T	DNMT3A	patient11534	1785	0.78	331	0.91
chr2	25464565	G	C	DNMT3A	patient1008	5228	0.36	794	0.63
chr2	25464565	G	C	DNMT3A	patient9018	3937	1.65	561	1.96
chr2	25464568	C	A	DNMT3A	patient927	4052	10.86	611	10.8
chr2	25464568	C	G	DNMT3A	patient10663	2091	1.05	469	1.28
chr2	25464568	C	T	DNMT3A	patient2715	4350	0.85	896	1
chr2	25464568	C	T	DNMT3A	patient3648	2755	11.47	395	12.66
chr2	25464570	AG	A	DNMT3A	patient2013	4829	0.93	609	1.48
chr2	25464570	A	G	DNMT3A	patient1762	3019	1.62	755	1.99
chr2	25464572	GA	CC	DNMT3A	patient1556	4464	3.38	504	4.17
chr2	25464573	A	C	DNMT3A	patient115	3187	2.17	606	2.48
chr2	25464573	A	C	DNMT3A	patient5609	2265	2.69	467	3.43
chr2	25464573	A	C	DNMT3A	patient5618	3235	6.28	617	8.43
chr2	25464573	A	C	DNMT3A	patient8332	2035	0.88	728	1.37
chr2	25464573	A	C	DNMT3A	patient10703	3794	0.84	332	1.2
chr2	25464573	A	G	DNMT3A	patient8273	3447	1.36	872	1.95
chr2	25464574	G	C	DNMT3A	patient6609	3809	1.18	1446	1.04
chr2	25464576	C	T	DNMT3A	patient9954	2252	3.91	273	5.86
chr2	25464576	C	T	DNMT3A	patient11450	2129	0.99	346	0.87
chr2	25464577	C	T	DNMT3A	patient4195	3123	1.44	738	1.08
chr2	25464577	C	T	DNMT3A	patient10452	2155	1.02	177	1.69
chr2	25464578	T	A	DNMT3A	patient6818	2842	0.95	700	1.14
chr2	25464578	T	C	DNMT3A	patient1042	3589	2.81	509	3.93
chr2	25464578	T	C	DNMT3A	patient1664	4315	0.9	622	1.45
chr2	25464578	T	C	DNMT3A	patient6153	2047	9.09	501	10.38
chr2	25464578	T	C	DNMT3A	patient6209	4842	1.24	820	0.85
chr2	25464578	T	C	DNMT3A	patient10022	2193	2.19	523	1.72
chr2	25466766	C	A	DNMT3A	patient104	4120	2.65	268	3.36
chr2	25466766	C	A	DNMT3A	patient7660	2827	1.91	521	2.5
chr2	25466766	C	T	DNMT3A	patient1045	3446	0.49	926	0.65
chr2	25466766	C	T	DNMT3A	patient4172	3111	10.9	447	12.75
chr2	25466766	C	T	DNMT3A	patient5487	2202	0.86	546	1.1
chr2	25466766	C	T	DNMT3A	patient10036	2022	1.63	413	1.45
chr2	25466768	TG	T	DNMT3A	patient7440	3723	1.29	685	1.31
chr2	25466773	C	T	DNMT3A	patient8229	3201	1.59	587	1.19
chr2	25466781	TC	T	DNMT3A	patient4081	2125	11.95	474	11.39
chr2	25466782	CAA	C	DNMT3A	patient6927	2784	1.04	639	0.94
chr2	25466782	CA	C	DNMT3A	patient411	5122	2.73	672	2.08
chr2	25466784	AAG	A	DNMT3A	patient9282	5526	3.17	776	2.71
chr2	25466788	G	A	DNMT3A	patient518	3437	1.8	346	1.73
chr2	25466788	G	A	DNMT3A	patient7948	4348	2.71	541	3.88
chr2	25466788	G	A	DNMT3A	patient10137	2079	0.53	299	1
chr2	25466790	G	A	DNMT3A	patient700	3508	7.95	225	8.44
chr2	25466790	G	C	DNMT3A	patient7753	3162	7.97	646	7.12
chr2	25466790	G	C	DNMT3A	patient11583	3471	2.05	215	2.79
chr2	25466791	ACAGCACC	A	DNMT3A	patient8810	4528	0.99	462	1.52
chr2	25466791	A	G	DNMT3A	patient2612	1743	3.61	326	3.68
chr2	25466793	A	C	DNMT3A	patient1121	3226	0.65	631	0.79
chr2	25466793	A	G	DNMT3A	patient9998	2618	1.15	370	0.81
chr2	25466793	A	G	DNMT3A	patient11063	1996	0.5	365	0.82
chr2	25466793	A	G	DNMT3A	patient11248	2335	1.28	317	1.89
chr2	25466793	A	T	DNMT3A	patient5356	2901	5.86	588	5.1
chr2	25466796	A	C	DNMT3A	patient3409	3768	11.44	354	14.41
chr2	25466796	A	C	DNMT3A	patient8956	2433	1.15	397	1.01
chr2	25466796	A	G	DNMT3A	patient2676	3431	3.06	515	3.3
chr2	25466796	A	T	DNMT3A	patient11345	2430	1.52	491	2.24
chr2	25466797	C	A	DNMT3A	patient3561	3054	2.42	564	3.72
chr2	25466797	C	T	DNMT3A	patient1492	3006	5.66	636	5.66
chr2	25466797	C	T	DNMT3A	patient2187	3806	0.6	655	0.92
chr2	25466797	C	T	DNMT3A	patient3548	2240	1.29	342	2.34
chr2	25466797	C	T	DNMT3A	patient4100	2507	6.3	443	7.45
chr2	25466797	C	T	DNMT3A	patient4260	2976	4.1	577	5.37
chr2	25466797	C	T	DNMT3A	patient4658	2832	0.99	603	1.66
chr2	25466797	C	T	DNMT3A	patient4723	2451	7.38	484	7.64
chr2	25466797	C	T	DNMT3A	patient4898	4238	2.55	577	2.77
chr2	25466797	C	T	DNMT3A	patient5273	2643	6.89	553	7.41
chr2	25466797	C	T	DNMT3A	patient6519	4088	0.51	894	0.67
chr2	25466797	C	T	DNMT3A	patient6694	2843	1.3	684	1.02
chr2	25466797	C	T	DNMT3A	patient7882	2960	3.24	478	3.97
chr2	25466797	C	T	DNMT3A	patient8871	4001	0.65	580	0.86
chr2	25466797	C	T	DNMT3A	patient10924	2488	4.5	410	3.66
chr2	25466797	C	T	DNMT3A	patient10985	2106	2.52	478	2.51
chr2	25466799	C	A	DNMT3A	patient8440	3566	4.07	676	3.7
chr2	25466799	C	G	DNMT3A	patient4205	3353	0.42	629	0.79
chr2	25466799	C	T	DNMT3A	patient35	3085	18.09	387	14.21
chr2	25466799	C	T	DNMT3A	patient1504	3283	1.1	557	0.9
chr2	25466799	C	T	DNMT3A	patient4848	2383	5.04	586	5.12
chr2	25466799	C	T	DNMT3A	patient9212	3129	0.48	838	0.72
chr2	25466799	C	T	DNMT3A	patient9873	5585	3.63	783	3.58
chr2	25466800	G	C	DNMT3A	patient3648	2750	10.65	353	7.93
chr2	25466800	G	C	DNMT3A	patient9884	4008	1.37	662	1.21
chr2	25466800	G	C	DNMT3A	patient11380	2337	0.47	399	0.75
chr2	25466802	A	C	DNMT3A	patient7550	2872	2.09	566	2.3
chr2	25466803	TG	T	DNMT3A	patient8595	3154	6.69	749	5.34
chr2	25466803	T	A	DNMT3A	patient506	1873	2.62	325	3.38
chr2	25466805	G	A	DNMT3A	patient4693	2890	0.66	572	1.22
chr2	25466805	G	A	DNMT3A	patient4873	2180	4.68	567	3.17
chr2	25466805	G	A	DNMT3A	patient11063	2082	1.1	388	1.55
chr2	25466805	G	A	DNMT3A	patient11699	3663	1.34	1080	1.3
chr2	25466805	G	C	DNMT3A	patient6197	4654	2.77	877	3.76
chr2	25466805	G	T	DNMT3A	patient5067	2715	1.58	785	2.55
chr2	25466809	T	A	DNMT3A	patient3786	3424	0.82	643	1.24
chr2	25466811	C	A	DNMT3A	patient4845	2555	4.5	808	4.95
chr2	25466812	T	C	DNMT3A	patient1364	3467	0.84	422	1.18
chr2	25466812	T	C	DNMT3A	patient3109	1964	1.07	526	0.95
chr2	25466818	C	T	DNMT3A	patient9199	5468	3.46	645	3.26
chr2	25466824	G	GT	DNMT3A	patient2550	2541	1.69	411	2.43
chr2	25466827	CA	C	DNMT3A	patient7409	2646	3.06	535	2.62
chr2	25466830	GTGGGTAAACC	G	DNMT3A	patient6720	2220	0.81	499	0.6
chr2	25466834	G	C	DNMT3A	patient429	3095	1.52	515	1.94
chr2	25466834	G	T	DNMT3A	patient7130	2918	0.48	653	0.92
chr2	25466835	TA	T	DNMT3A	patient1883	2830	0.46	560	0.89
chr2	25466835	TA	T	DNMT3A	patient6424	2791	6.7	618	7.77
chr2	25466838	AC	A	DNMT3A	patient6262	2839	15.29	719	16.55
chr2	25466840	C	CT	DNMT3A	patient11399	1816	4.96	400	4
chr2	25466842	T	A	DNMT3A	patient9181	4419	1.47	830	1.57
chr2	25466846	AG	A	DNMT3A	patient8975	4398	2.8	538	3.53
chr2	25466852	C	T	DNMT3A	patient2727	2564	1.44	441	1.59
chr2	25466852	C	T	DNMT3A	patient6155	2127	7.05	506	7.11
chr2	25466852	C	T	DNMT3A	patient7218	2006	10.82	616	11.36
chr2	25467022	A	C	DNMT3A	patient10261	1941	1.13	334	0.9
chr2	25467023	CA	C	DNMT3A	patient11153	1661	4.52	396	3.54
chr2	25467023	C	A	DNMT3A	patient1204	2964	0.67	813	0.62
chr2	25467023	C	A	DNMT3A	patient10799	3067	0.62	557	0.9
chr2	25467023	C	A	DNMT3A	patient11293	1792	0.61	461	0.65
chr2	25467023	C	T	DNMT3A	patient916	3332	1.14	627	1.28
chr2	25467023	C	T	DNMT3A	patient1993	2755	1.34	695	1.73
chr2	25467023	C	T	DNMT3A	patient2864	3274	12.43	863	11.7
chr2	25467023	C	T	DNMT3A	patient9592	3882	2.47	497	2.21
chr2	25467023	C	T	DNMT3A	patient10853	2547	1.57	362	2.49
chr2	25467023	C	T	DNMT3A	patient11014	2546	1.37	559	1.61
chr2	25467029	C	A	DNMT3A	patient257	4309	1.37	682	1.76
chr2	25467032	G	A	DNMT3A	patient10517	2802	0.82	611	1.31
chr2	25467048	GA	G	DNMT3A	patient11295	2488	13.83	602	15.12
chr2	25467050	A	AG	DNMT3A	patient8279	2241	7.32	767	6.52
chr2	25467056	TCTGGAGCCGGGAGG	T	DNMT3A	patient8960	4121	1.33	793	1.26
chr2	25467059	GGA	G	DNMT3A	patient261	2973	4.61	463	6.7
chr2	25467059	GGA	G	DNMT3A	patient8455	3527	0.43	686	0.73
chr2	25467059	G	A	DNMT3A	patient6291	4212	17.66	549	15.85
chr2	25467059	G	A	DNMT3A	patient7563	4610	3.77	555	2.7
chr2	25467059	G	A	DNMT3A	patient11528	3028	0.53	488	1.02
chr2	25467061	A	G	DNMT3A	patient11545	1758	11.95	468	14.74
chr2	25467064	CGG	C	DNMT3A	patient10413	2171	0.41	677	0.59
chr2	25467065	G	A	DNMT3A	patient1519	3677	2.88	730	2.19
chr2	25467068	AG	A	DNMT3A	patient715	1319	13.34	485	13.4
chr2	25467068	A	AG	DNMT3A	patient11365	2668	1.61	690	1.59
chr2	25467069	GGGCCAGTCCTCTC	G	DNMT3A	patient10675	2416	1.41	474	2.32
chr2	25467072	C	T	DNMT3A	patient51	4221	5.31	626	5.59
chr2	25467072	C	T	DNMT3A	patient5800	3023	0.76	685	1.17
chr2	25467072	C	T	DNMT3A	patient9904	3614	0.64	477	0.63
chr2	25467072	C	T	DNMT3A	patient10164	1989	4.52	599	5.68
chr2	25467073	C	T	DNMT3A	patient2186	3788	0.4	899	0.56
chr2	25467073	C	T	DNMT3A	patient5972	3193	2	961	1.87
chr2	25467073	C	T	DNMT3A	patient6016	3460	0.58	1243	0.88
chr2	25467073	C	T	DNMT3A	patient9315	3490	1.55	776	1.29
chr2	25467083	G	A	DNMT3A	patient266	4733	0.53	1332	0.75
chr2	25467083	G	A	DNMT3A	patient2727	3844	0.49	882	0.57
chr2	25467083	G	A	DNMT3A	patient3132	2549	7.26	854	5.85
chr2	25467083	G	A	DNMT3A	patient3136	3455	1.45	845	1.42
chr2	25467083	G	A	DNMT3A	patient4189	3159	2.15	1105	1.54
chr2	25467083	G	A	DNMT3A	patient4805	6252	4.38	760	5
chr2	25467083	G	A	DNMT3A	patient5065	3214	3.08	911	3.29
chr2	25467083	G	A	DNMT3A	patient5774	2189	0.37	728	0.69
chr2	25467083	G	A	DNMT3A	patient7832	3208	0.75	741	0.67
chr2	25467083	G	A	DNMT3A	patient8478	2948	2.44	806	1.99
chr2	25467083	G	A	DNMT3A	patient9067	6437	0.36	865	0.58
chr2	25467083	G	A	DNMT3A	patient9325	4837	1.03	746	0.94
chr2	25467083	G	A	DNMT3A	patient11383	2747	6.63	685	4.82
chr2	25467083	G	A	DNMT3A	patient11696	2025	0.89	727	1.38
chr2	25467086	G	A	DNMT3A	patient8594	3325	0.78	676	0.74
chr2	25467088	C	G	DNMT3A	patient8943	3594	0.78	1008	0.69
chr2	25467090	CA	C	DNMT3A	patient10961	2849	0.95	574	1.22
chr2	25467091	A	C	DNMT3A	patient4521	4318	1.25	834	0.84
chr2	25467091	A	G	DNMT3A	patient2266	4092	1.71	1016	2.07
chr2	25467091	A	G	DNMT3A	patient4188	4102	0.85	686	0.73
chr2	25467098	C	CGTAG	DNMT3A	patient4767	4204	6.47	643	6.53
chr2	25467099	G	C	DNMT3A	patient5854	4210	0.78	780	1.28
chr2	25467101	AG	A	DNMT3A	patient2831	4790	3.61	1172	3.41
chr2	25467110	T	A	DNMT3A	patient10539	2194	1.37	568	1.58
chr2	25467117	G	C	DNMT3A	patient11622	3910	8.85	593	8.6
chr2	25467117	G	T	DNMT3A	patient2586	4816	4.11	559	5.72
chr2	25467117	G	T	DNMT3A	patient7022	3994	0.6	749	0.8
chr2	25467118	C	T	DNMT3A	patient4564	2908	1.96	701	1.71
chr2	25467120	CA	C	DNMT3A	patient5894	2322	0.9	801	0.62
chr2	25467123	G	GT	DNMT3A	patient7471	2361	1.82	698	1.86
chr2	25467123	G	T	DNMT3A	patient410	4254	2.23	793	2.65
chr2	25467124	T	C	DNMT3A	patient882	3897	0.46	1593	0.88
chr2	25467125	AG	A	DNMT3A	patient7306	3071	0.46	696	0.86
chr2	25467126	GC	G	DNMT3A	patient5863	2078	0.58	744	0.81
chr2	25467126	G	C	DNMT3A	patient8666	3745	6.36	940	5.21
chr2	25467126	G	T	DNMT3A	patient1054	4178	0.38	1453	0.34
chr2	25467128	AG	A	DNMT3A	patient4307	4098	1.78	1030	1.26
chr2	25467128	A	AT	DNMT3A	patient11293	2302	0.74	491	1.43
chr2	25467131	TC	T	DNMT3A	patient1577	3609	6.95	694	8.65
chr2	25467131	TC	T	DNMT3A	patient6639	3816	0.89	1332	1.05
chr2	25467131	TC	T	DNMT3A	patient8766	2820	0.53	889	1.01
chr2	25467132	C	A	DNMT3A	patient75	3485	3.07	949	3.9
chr2	25467132	C	T	DNMT3A	patient4309	2901	0.72	676	1.18
chr2	25467132	C	T	DNMT3A	patient11526	2517	0.87	539	1.11
chr2	25467133	C	T	DNMT3A	patient8592	3327	8.63	466	8.58
chr2	25467134	AG	A	DNMT3A	patient1584	2777	3.78	450	4.67
chr2	25467134	AG	A	DNMT3A	patient7246	3710	1.89	1044	1.82
chr2	25467134	A	C	DNMT3A	patient7503	3826	1.67	884	1.13
chr2	25467134	A	C	DNMT3A	patient8518	3950	8.71	788	8.63
chr2	25467134	A	G	DNMT3A	patient2676	4358	0.62	734	0.68
chr2	25467134	A	G	DNMT3A	patient3973	3781	0.79	759	0.79
chr2	25467134	A	T	DNMT3A	patient3117	3918	3.42	1005	3.78
chr2	25467134	A	T	DNMT3A	patient3850	4092	1.74	814	1.6
chr2	25467134	A	T	DNMT3A	patient4449	3307	0.57	1330	0.6
chr2	25467136	G	A	DNMT3A	patient3873	3669	0.35	714	0.7
chr2	25467139	TCTTC	T	DNMT3A	patient6922	3900	0.54	905	0.55
chr2	25467142	T	C	DNMT3A	patient9107	5827	3.17	1059	2.93
chr2	25467146	TAATGGCTGCCTG	T	DNMT3A	patient715	1434	1.81	477	2.1
chr2	25467147	AATGGCTGCCTGGGCAGCC	A	DNMT3A	patient1734	4557	0.42	668	0.75
chr2	25467148	A	T	DNMT3A	patient7083	3414	0.35	887	0.56
chr2	25467148	A	T	DNMT3A	patient7243	4042	5.24	809	5.19
chr2	25467151	GCTGCCTGGGCAGCCC	G	DNMT3A	patient7874	3743	1.55	804	1.87
chr2	25467151	GC	G	DNMT3A	patient1678	4517	1.11	684	1.61
chr2	25467151	G	A	DNMT3A	patient4019	2566	0.43	773	0.78
chr2	25467153	TGCCTGGGCAGCCCCCG	T	DNMT3A	patient1583	3676	1.09	795	0.75
chr2	25467153	TGCCTGGGCAGCCCCCG	T	DNMT3A	patient8495	3933	1.96	807	1.61
chr2	25467154	GCCTGGGCAGCC	G	DNMT3A	patient9580	4316	9.08	874	7.78
chr2	25467154	GC	G	DNMT3A	patient6896	2902	1.62	931	2.15
chr2	25467156	C	CT	DNMT3A	patient5250	2836	1.13	637	1.57
chr2	25467158	G	A	DNMT3A	patient2851	4361	0.48	1228	0.65
chr2	25467175	AC	A	DNMT3A	patient190	3745	0.43	728	0.69
chr2	25467178	A	T	DNMT3A	patient878	3342	0.42	919	0.54
chr2	25467178	A	T	DNMT3A	patient5242	2867	1.05	563	1.24
chr2	25467180	GA	G	DNMT3A	patient10224	2192	0.5	421	0.71
chr2	25467188	C	CGG	DNMT3A	patient4550	2461	1.34	552	1.45
chr2	25467188	C	T	DNMT3A	patient2953	3235	0.34	1194	0.59
chr2	25467188	C	T	DNMT3A	patient6793	3215	0.59	698	1
chr2	25467188	C	T	DNMT3A	patient8865	3621	5.36	620	4.84
chr2	25467188	C	T	DNMT3A	patient10898	2274	0.53	355	0.85
chr2	25467189	ACACTC	A	DNMT3A	patient4399	2079	1.06	703	1
chr2	25467189	A	C	DNMT3A	patient11323	2393	5.56	376	7.18
chr2	25467190	C	T	DNMT3A	patient4854	2105	0.95	578	1.04
chr2	25467190	C	T	DNMT3A	patient5464	2717	0.92	499	1.4
chr2	25467191	ACT	A	DNMT3A	patient3083	8291	0.51	3148	0.7
chr2	25467192	CT	C	DNMT3A	patient285	3626	0.63	838	0.84
chr2	25467194	C	A	DNMT3A	patient9719	4358	0.71	687	0.73
chr2	25467198	G	C	DNMT3A	patient7389	3694	0.89	558	1.43
chr2	25467198	G	T	DNMT3A	patient2367	3226	1.8	623	1.28
chr2	25467200	A	G	DNMT3A	patient3339	3397	0.71	676	0.89
chr2	25467200	A	G	DNMT3A	patient5216	2823	0.53	545	0.92
chr2	25467206	AC	A	DNMT3A	patient692	2988	3.01	217	2.76
chr2	25467206	AC	A	DNMT3A	patient2592	3464	2.74	576	2.08
chr2	25467206	A	C	DNMT3A	patient9390	3278	1.31	562	1.25
chr2	25467206	A	G	DNMT3A	patient4205	3056	3.7	737	4.88
chr2	25467206	A	G	DNMT3A	patient6646	2511	10.71	486	12.35
chr2	25467206	A	G	DNMT3A	patient9784	4078	1.57	647	1.55
chr2	25467207	C	A	DNMT3A	patient119	3041	2.3	561	2.85
chr2	25467207	C	A	DNMT3A	patient1500	2744	3.32	651	2.76
chr2	25467207	C	A	DNMT3A	patient4859	1809	0.94	611	0.98
chr2	25467207	C	A	DNMT3A	patient5463	2803	1	471	1.49
chr2	25467207	C	A	DNMT3A	patient7274	2196	1.05	491	1.43
chr2	25467207	C	A	DNMT3A	patient8289	2376	0.72	477	1.05
chr2	25467207	C	A	DNMT3A	patient9484	2894	1.55	380	1.32
chr2	25467207	C	G	DNMT3A	patient7639	3139	0.76	679	0.74
chr2	25467208	C	G	DNMT3A	patient6961	3465	1.33	345	2.61
chr2	25467208	C	G	DNMT3A	patient10372	1760	2.16	300	2.67
chr2	25467209	T	C	DNMT3A	patient3096	3346	6.96	1025	7.22
chr2	25467209	T	C	DNMT3A	patient5311	2594	5.74	340	5.29
chr2	25467209	T	C	DNMT3A	patient7791	1386	3.9	353	3.68
chr2	25467209	T	C	DNMT3A	patient8325	2023	2.52	350	2.57
chr2	25467209	T	C	DNMT3A	patient10908	2868	0.7	374	0.8
chr2	25467408	C	A	DNMT3A	patient8828	3074	1.04	633	0.95
chr2	25467408	C	A	DNMT3A	patient10005	1494	0.87	302	1.32
chr2	25467408	C	T	DNMT3A	patient493	3137	4.46	475	5.47
chr2	25467408	C	T	DNMT3A	patient1164	4248	0.66	803	0.87
chr2	25467408	C	T	DNMT3A	patient1170	2658	0.49	823	0.73
chr2	25467408	C	T	DNMT3A	patient5954	2993	0.33	762	0.66
chr2	25467408	C	T	DNMT3A	patient6899	2873	0.73	704	1.42
chr2	25467408	C	T	DNMT3A	patient8001	2377	1.81	700	2.43
chr2	25467408	C	T	DNMT3A	patient8202	2270	2.86	498	2.41
chr2	25467408	C	T	DNMT3A	patient9200	4198	6.48	781	7.94
chr2	25467408	C	T	DNMT3A	patient9419	6629	1.24	817	1.1
chr2	25467408	C	T	DNMT3A	patient9764	3697	0.51	838	0.6
chr2	25467408	C	T	DNMT3A	patient10630	1240	0.97	273	1.47
chr2	25467409	C	A	DNMT3A	patient4786	2567	0.62	512	0.98
chr2	25467409	C	A	DNMT3A	patient5585	2521	0.63	649	1.08
chr2	25467410	TGCA	T	DNMT3A	patient2815	2477	3.51	423	2.84
chr2	25467410	T	C	DNMT3A	patient472	4412	1.29	857	1.98
chr2	25467411	G	T	DNMT3A	patient3418	2248	0.98	607	0.99
chr2	25467420	GT	G	DNMT3A	patient3225	2887	2.29	1038	2.02
chr2	25467421	TTG	T	DNMT3A	patient9907	1433	4.61	223	5.38
chr2	25467425	T	TTCCGCACA	DNMT3A	patient5184	3142	2.04	720	1.94
chr2	25467427	C	CCGCACATGAGCACCT	DNMT3A	patient8232	2506	2.75	624	2.08
chr2	25467428	C	T	DNMT3A	patient3857	3599	0.39	775	0.65
chr2	25467428	C	T	DNMT3A	patient7030	3607	0.47	1050	0.57
chr2	25467428	C	T	DNMT3A	patient7083	2839	0.85	1008	0.69
chr2	25467428	C	T	DNMT3A	patient8657	2858	10.57	862	11.37
chr2	25467429	G	T	DNMT3A	patient7874	3215	0.9	823	1.34
chr2	25467432	CA	TG	DNMT3A	patient1023	3505	6.16	780	4.74
chr2	25467432	C	T	DNMT3A	patient9648	4260	2.16	865	1.97
chr2	25467433	A	G	DNMT3A	patient7131	3681	1.85	676	2.81
chr2	25467433	A	G	DNMT3A	patient9533	4243	1.65	899	2.34
chr2	25467434	T	C	DNMT3A	patient7596	3099	0.77	709	0.99
chr2	25467436	A	C	DNMT3A	patient1575	2376	0.93	935	1.39
chr2	25467436	A	C	DNMT3A	patient6606	3238	1.61	2255	1.55
chr2	25467436	A	C	DNMT3A	patient8569	4512	3.41	909	3.08
chr2	25467436	A	T	DNMT3A	patient3959	2393	0.42	773	0.65
chr2	25467436	A	T	DNMT3A	patient9972	1934	0.62	357	1.12
chr2	25467445	CG	C	DNMT3A	patient893	4496	0.53	984	0.91
chr2	25467445	C	T	DNMT3A	patient278	3403	0.32	998	0.6
chr2	25467445	C	T	DNMT3A	patient4878	3271	0.46	699	0.86
chr2	25467445	C	T	DNMT3A	patient7632	2648	0.49	858	0.58
chr2	25467456	G	T	DNMT3A	patient11270	1293	19.72	323	16.1
chr2	25467457	CA	C	DNMT3A	patient11442	2093	0.86	452	1.11
chr2	25467458	AG	A	DNMT3A	patient6344	3518	0.85	1122	0.71
chr2	25467458	AG	A	DNMT3A	patient10538	1752	1.03	550	0.91
chr2	25467462	GGTGCA	G	DNMT3A	patient10625	1955	1.28	304	1.32
chr2	25467464	T	C	DNMT3A	patient10845	1652	0.85	343	0.87
chr2	25467465	G	C	DNMT3A	patient5884	3533	0.85	518	1.16
chr2	25467466	C	T	DNMT3A	patient6003	2730	4.58	775	6.19
chr2	25467466	C	T	DNMT3A	patient7824	2377	0.59	913	0.77
chr2	25467467	A	AGT	DNMT3A	patient2978	2783	1.4	739	1.89
chr2	25467467	A	C	DNMT3A	patient6841	3622	0.3	1013	0.59
chr2	25467467	A	G	DNMT3A	patient1884	4700	1.98	860	2.33
chr2	25467468	G	C	DNMT3A	patient3442	2126	1.18	605	1.32
chr2	25467468	G	C	DNMT3A	patient9463	4756	0.38	1030	0.68
chr2	25467476	G	A	DNMT3A	patient8647	2927	2.12	981	1.94
chr2	25467477	G	C	DNMT3A	patient8960	4343	2.51	858	2.21
chr2	25467478	T	C	DNMT3A	patient3726	3564	0.53	969	0.72
chr2	25467478	T	C	DNMT3A	patient6536	5286	0.36	1148	0.7
chr2	25467478	T	C	DNMT3A	patient10253	1710	1.35	309	0.97
chr2	25467478	T	C	DNMT3A	patient10315	2037	5.74	293	6.83
chr2	25467478	T	C	DNMT3A	patient10524	1873	10.73	433	12.01
chr2	25467478	T	G	DNMT3A	patient6210	3969	1.11	1065	0.94
chr2	25467479	A	T	DNMT3A	patient8282	2881	3.12	540	2.59
chr2	25467481	CCGT	C	DNMT3A	patient886	4096	0.34	1578	0.38
chr2	25467481	CCGT	C	DNMT3A	patient903	3278	0.34	1158	0.43
chr2	25467481	C	T	DNMT3A	patient1721	3244	0.49	964	0.73
chr2	25467481	C	T	DNMT3A	patient4941	3721	1.32	1061	2.07
chr2	25467482	CG	C	DNMT3A	patient9655	3696	0.62	675	1.19
chr2	25467485	C	T	DNMT3A	patient387	4773	0.31	971	0.62
chr2	25467485	C	T	DNMT3A	patient3535	3021	1.32	696	2.01
chr2	25467486	GT	G	DNMT3A	patient3421	3060	1.24	759	1.58
chr2	25467490	T	A	DNMT3A	patient1558	4626	1.1	734	1.36
chr2	25467491	C	T	DNMT3A	patient3564	2835	1.59	648	1.23
chr2	25467491	C	T	DNMT3A	patient7396	3071	0.46	961	0.73
chr2	25467492	G	C	DNMT3A	patient2793	3687	1.55	491	2.04
chr2	25467492	G	C	DNMT3A	patient3363	3764	1.04	619	0.97
chr2	25467492	G	C	DNMT3A	patient3629	2563	0.9	531	1.69
chr2	25467492	G	C	DNMT3A	patient6889	2880	0.35	1278	0.55
chr2	25467497	G	A	DNMT3A	patient4608	3033	0.59	853	0.7
chr2	25467497	G	A	DNMT3A	patient5736	2306	1.17	626	1.44
chr2	25467497	G	A	DNMT3A	patient8886	4768	1.07	854	1.17
chr2	25467497	G	A	DNMT3A	patient9647	4766	2.96	861	2.67
chr2	25467497	G	C	DNMT3A	patient3083	3333	2.31	794	2.52
chr2	25467498	GT	G	DNMT3A	patient4019	2344	0.34	791	0.63
chr2	25467500	AC	A	DNMT3A	patient8311	2505	2.55	723	2.77
chr2	25467502	G	A	DNMT3A	patient242	3320	0.39	823	0.61
chr2	25467502	G	A	DNMT3A	patient1769	2791	0.43	1077	0.46
chr2	25467502	G	A	DNMT3A	patient2177	3566	0.39	685	0.73
chr2	25467502	G	A	DNMT3A	patient6136	1914	0.42	607	0.82
chr2	25467502	G	A	DNMT3A	patient6645	3106	0.32	1015	0.59
chr2	25467502	G	A	DNMT3A	patient7298	2917	0.38	863	0.58
chr2	25467502	G	A	DNMT3A	patient7448	3734	0.32	1232	0.57
chr2	25467502	G	A	DNMT3A	patient8874	4560	0.33	848	0.59
chr2	25467502	G	A	DNMT3A	patient9730	2650	0.34	1001	0.6
chr2	25467509	C	A	DNMT3A	patient952	5591	4.95	500	5.8
chr2	25467509	C	A	DNMT3A	patient3396	2545	4.28	678	5.75
chr2	25467509	C	A	DNMT3A	patient6639	3336	1.05	1094	0.82
chr2	25467509	C	A	DNMT3A	patient10516	1667	6.06	260	6.15
chr2	25467510	CA	C	DNMT3A	patient2764	3095	0.74	686	0.73
chr2	25467512	GA	G	DNMT3A	patient2167	3549	5.33	387	6.46
chr2	25467516	G	T	DNMT3A	patient7848	2454	0.98	690	1.16
chr2	25467523	T	A	DNMT3A	patient795	3144	3.56	225	3.11
chr2	25467523	T	C	DNMT3A	patient3394	4706	4.04	601	3.83
chr2	25467523	T	C	DNMT3A	patient4449	2993	0.74	997	0.9
chr2	25467523	T	C	DNMT3A	patient9923	1230	1.87	220	2.73
chr2	25467523	T	G	DNMT3A	patient11374	1304	1.99	319	2.51
chr2	25468120	A	G	DNMT3A	patient2405	1439	4.59	336	3.27
chr2	25468121	C	T	DNMT3A	patient1611	1312	1.98	200	3.5
chr2	25468121	C	T	DNMT3A	patient2762	2143	0.79	554	1.08
chr2	25468121	C	T	DNMT3A	patient3277	1465	4.16	410	4.63
chr2	25468121	C	T	DNMT3A	patient7808	1355	8.56	203	6.9
chr2	25468125	G	C	DNMT3A	patient5392	1802	9.38	212	8.96
chr2	25468125	G	C	DNMT3A	patient11010	1475	1.56	257	1.17
chr2	25468127	A	G	DNMT3A	patient5515	1274	12.56	221	15.38
chr2	25468128	GTT	G	DNMT3A	patient7102	2472	0.81	567	1.59
chr2	25468135	C	T	DNMT3A	patient8399	1538	2.02	392	2.3
chr2	25468151	AG	A	DNMT3A	patient2649	2557	1.6	359	2.23
chr2	25468163	C	A	DNMT3A	patient10556	1705	1	368	1.36
chr2	25468165	AG	A	DNMT3A	patient9300	2988	1.84	694	2.31
chr2	25468168	G	GT	DNMT3A	patient918	2200	0.86	333	1.5
chr2	25468168	G	GT	DNMT3A	patient2367	2431	0.9	479	1.04
chr2	25468186	C	G	DNMT3A	patient1776	1590	6.54	196	7.65
chr2	25468186	C	T	DNMT3A	patient6327	1452	10.88	228	11.84
chr2	25468186	C	T	DNMT3A	patient8144	1146	3.4	251	2.79
chr2	25468188	G	GA	DNMT3A	patient8250	1466	2.66	200	3
chr2	25468195	C	T	DNMT3A	patient6199	990	3.33	163	6.13
chr2	25468196	A	T	DNMT3A	patient3931	1130	5.49	250	4
chr2	25468203	T	C	DNMT3A	patient10742	1208	0.99	257	1.17
chr2	25468888	C	A	DNMT3A	patient11406	1780	1.4	449	1.56
chr2	25468888	C	T	DNMT3A	patient1580	3036	1.38	510	2.16
chr2	25468888	C	T	DNMT3A	patient4649	2089	2.25	362	2.49
chr2	25468888	C	T	DNMT3A	patient9167	3052	1.44	440	1.59
chr2	25468889	CCTCA	C	DNMT3A	patient10853	2283	0.83	315	1.59
chr2	25468897	TTCCGGCAC	T	DNMT3A	patient10124	2349	0.47	452	0.66
chr2	25468898	TC	T	DNMT3A	patient256	2188	3.88	632	4.43
chr2	25468898	TC	T	DNMT3A	patient7243	2946	1.93	594	1.35
chr2	25468902	G	T	DNMT3A	patient4971	2204	5.22	383	4.44
chr2	25468902	G	T	DNMT3A	patient8667	2303	1.26	608	1.15
chr2	25468910	G	A	DNMT3A	patient1153	3121	1.73	841	2.38
chr2	25468924	AC	A	DNMT3A	patient11708	3514	1.28	678	1.77
chr2	25468935	T	C	DNMT3A	patient3746	2267	4.41	167	5.99
chr2	25468935	T	G	DNMT3A	patient8657	2799	0.39	641	0.78
chr2	25469024	ACTACCTCTT	A	DNMT3A	patient7172	3339	0.93	852	1.17
chr2	25469027	A	G	DNMT3A	patient4618	3049	1.38	872	1.61
chr2	25469027	A	G	DNMT3A	patient4888	3184	1.38	630	1.27
chr2	25469028	C	A	DNMT3A	patient8132	3546	20.14	897	18.39
chr2	25469028	C	CCT	DNMT3A	patient11612	2263	1.1	786	1.78
chr2	25469029	C	G	DNMT3A	patient3215	3765	9.27	961	10.41
chr2	25469029	C	T	DNMT3A	patient3564	2818	0.39	720	0.69
chr2	25469029	C	T	DNMT3A	patient8297	4221	0.33	1011	0.49
chr2	25469029	C	T	DNMT3A	patient11404	2414	1.78	370	1.62
chr2	25469031	CT	C	DNMT3A	patient9283	3535	1.16	1054	1.71
chr2	25469037	C	CGCTCA	DNMT3A	patient1030	7029	0.36	1238	0.57
chr2	25469041	C	A	DNMT3A	patient8810	5712	5.29	854	4.33
chr2	25469044	C	CA	DNMT3A	patient2529	3338	2.13	1015	1.87
chr2	25469048	A	ATT	DNMT3A	patient2453	4480	6.67	531	5.65
chr2	25469052	T	A	DNMT3A	patient10755	2133	0.84	485	0.62
chr2	25469053	C	A	DNMT3A	patient6477	3812	0.39	1560	0.51
chr2	25469055	T	C	DNMT3A	patient3367	3983	2.28	967	2.59
chr2	25469055	T	C	DNMT3A	patient5819	2727	0.73	807	0.62
chr2	25469055	T	C	DNMT3A	patient11215	1987	1.66	489	1.23
chr2	25469058	AC	A	DNMT3A	patient2721	4410	4.13	1535	3.71
chr2	25469060	CT	C	DNMT3A	patient7750	5306	0.32	1384	0.43
chr2	25469062	TG	T	DNMT3A	patient4924	5159	0.83	1313	0.69
chr2	25469062	TG	T	DNMT3A	patient8973	4590	1.02	1721	1.39
chr2	25469062	TG	T	DNMT3A	patient9180	1709	0.47	322	0.93
chr2	25469076	GT	G	DNMT3A	patient6497	3952	0.73	1023	1.27
chr2	25469078	GC	G	DNMT3A	patient9473	7217	0.39	1323	0.45
chr2	25469082	TTC	T	DNMT3A	patient9678	6024	0.4	1182	0.76
chr2	25469083	TC	T	DNMT3A	patient6324	3298	2.58	1156	2.42
chr2	25469083	TC	T	DNMT3A	patient9384	5096	0.84	1146	0.96
chr2	25469083	TC	T	DNMT3A	patient10254	1848	4.6	496	4.44
chr2	25469083	TC	T	DNMT3A	patient11269	2521	2.26	405	2.72
chr2	25469085	CG	C	DNMT3A	patient6241	4092	1.66	1586	2.02
chr2	25469085	CG	C	DNMT3A	patient8328	3994	1.33	1062	1.6
chr2	25469085	C	CT	DNMT3A	patient6326	5551	3.49	1069	3.84
chr2	25469108	TGGTGCGTA	T	DNMT3A	patient8005	4877	1.09	1245	0.8
chr2	25469114	G	T	DNMT3A	patient1723	4924	0.69	1088	0.92
chr2	25469114	G	T	DNMT3A	patient6246	7700	0.4	1576	0.63
chr2	25469114	G	T	DNMT3A	patient7430	5767	0.85	1171	1.28
chr2	25469121	G	A	DNMT3A	patient2577	2467	0.36	817	0.61
chr2	25469123	TGCCTCAGG	T	DNMT3A	patient7250	5365	0.47	1225	0.57
chr2	25469128	C	A	DNMT3A	patient4316	4221	0.71	1061	1.04
chr2	25469129	AG	A	DNMT3A	patient5845	3404	1.06	1472	0.88
chr2	25469136	AC	A	DNMT3A	patient7435	6023	0.3	1522	0.53
chr2	25469138	C	T	DNMT3A	patient6326	5456	0.53	959	0.94
chr2	25469138	C	T	DNMT3A	patient8515	4866	0.45	1163	0.43
chr2	25469139	C	T	DNMT3A	patient127	6011	0.33	1397	0.5
chr2	25469139	C	T	DNMT3A	patient145	5456	1.14	908	1.1
chr2	25469139	C	T	DNMT3A	patient8322	4379	0.48	906	0.88
chr2	25469139	C	T	DNMT3A	patient9023	2787	1.72	1027	1.27
chr2	25469142	ATGTCCGTG	A	DNMT3A	patient11277	1721	1.51	513	1.17
chr2	25469150	G	T	DNMT3A	patient546	5460	1.65	233	2.58
chr2	25469150	G	T	DNMT3A	patient11111	2338	2.91	441	3.17
chr2	25469155	CT	C	DNMT3A	patient2305	3802	1.66	898	2.23
chr2	25469158	CT	C	DNMT3A	patient9200	6257	11.41	1106	11.93
chr2	25469163	TAGGG	T	DNMT3A	patient6950	3455	0.52	1196	0.75
chr2	25469164	AG	A	DNMT3A	patient7303	4993	1.44	1255	1.27
chr2	25469164	AG	A	DNMT3A	patient10034	2277	0.66	382	1.31
chr2	25469171	CT	C	DNMT3A	patient11383	1782	9.54	486	8.23
chr2	25469487	A	C	DNMT3A	patient1158	2434	2.55	373	2.95
chr2	25469487	A	T	DNMT3A	patient214	2337	2.87	440	2.95
chr2	25469488	C	A	DNMT3A	patient4895	1984	3.53	389	4.63
chr2	25469488	C	T	DNMT3A	patient6995	1760	1.31	304	2.3
chr2	25469489	C	G	DNMT3A	patient1542	2073	1.4	372	1.34
chr2	25469492	C	A	DNMT3A	patient6222	3777	6.7	533	5.82
chr2	25469504	GGCCCTTAGGGCCAGAAGGCTGGAA	G	DNMT3A	patient6523	2929	2.22	517	2.71
chr2	25469507	CCT	C	DNMT3A	patient3414	2110	0.81	569	1.05
chr2	25469509	TTAGGGCCAGAAGGC	T	DNMT3A	patient11074	2722	0.55	452	0.88
chr2	25469511	AG	A	DNMT3A	patient3279	3360	1.31	782	1.92
chr2	25469514	GC	G	DNMT3A	patient10468	2585	0.74	477	0.63
chr2	25469525	G	A	DNMT3A	patient9970	1940	1.29	580	2.24
chr2	25469525	G	A	DNMT3A	patient10831	3289	5.93	397	6.8
chr2	25469525	G	A	DNMT3A	patient11133	1981	3.43	574	3.14
chr2	25469526	G	GA	DNMT3A	patient10938	3364	5.38	388	5.15
chr2	25469527	A	C	DNMT3A	patient2968	2335	1.58	1020	1.67
chr2	25469539	G	A	DNMT3A	patient10365	2526	0.95	351	0.85
chr2	25469540	C	G	DNMT3A	patient10190	1883	1.06	372	0.81
chr2	25469540	C	T	DNMT3A	patient213	3538	7.38	515	9.32
chr2	25469540	C	T	DNMT3A	patient2356	3222	9.03	653	10.72
chr2	25469540	C	T	DNMT3A	patient6965	4620	5.35	909	6.05
chr2	25469541	C	T	DNMT3A	patient3727	3187	3.42	561	4.1
chr2	25469542	C	T	DNMT3A	patient1108	4468	1.19	468	1.92
chr2	25469542	C	T	DNMT3A	patient2440	4759	1.7	449	1.78
chr2	25469542	C	T	DNMT3A	patient6078	3603	0.89	1075	0.93
chr2	25469542	C	T	DNMT3A	patient10955	3032	0.76	385	0.78
chr2	25469542	C	T	DNMT3A	patient11699	3901	2.18	1093	1.46
chr2	25469543	AT	A	DNMT3A	patient10580	2871	0.38	543	0.55
chr2	25469543	A	G	DNMT3A	patient4009	1699	1.47	574	1.05
chr2	25469543	A	T	DNMT3A	patient6803	4112	0.63	751	0.8
chr2	25469548	A	G	DNMT3A	patient795	3234	10.02	184	11.41
chr2	25469548	A	G	DNMT3A	patient1086	4413	0.57	863	0.58
chr2	25469548	A	G	DNMT3A	patient4924	3811	1.1	812	0.86
chr2	25469548	A	G	DNMT3A	patient8804	5697	0.4	873	0.8
chr2	25469548	A	T	DNMT3A	patient3017	2543	2.28	681	1.62
chr2	25469550	CA	C	DNMT3A	patient4296	1920	2.29	640	2.34
chr2	25469552	TG	T	DNMT3A	patient6117	3369	7.84	1001	8.19
chr2	25469559	GT	G	DNMT3A	patient3696	2937	1.26	581	1.03
chr2	25469572	AC	A	DNMT3A	patient10807	3362	0.86	600	0.83
chr2	25469578	TTGGCAGTG	T	DNMT3A	patient5423	3904	2.28	677	3.25
chr2	25469584	G	GT	DNMT3A	patient5866	4982	0.8	477	1.26
chr2	25469588	C	CA	DNMT3A	patient6066	4300	0.65	812	0.99
chr2	25469589	ACT	A	DNMT3A	patient2924	2574	0.51	791	0.63
chr2	25469591	TC	T	DNMT3A	patient7734	3518	0.4	773	0.65
chr2	25469607	G	T	DNMT3A	patient8861	5623	1.17	847	1.53
chr2	25469613	CG	C	DNMT3A	patient324	2287	5.03	155	6.45
chr2	25469613	CG	C	DNMT3A	patient4849	2963	5.43	574	4.7
chr2	25469613	CG	C	DNMT3A	patient5446	2084	0.38	818	0.73
chr2	25469613	CG	C	DNMT3A	patient8328	2068	0.68	516	1.16
chr2	25469613	CG	C	DNMT3A	patient11680	4500	0.73	975	0.62
chr2	25469613	C	CG	DNMT3A	patient6187	3475	1.21	707	1.13
chr2	25469615	GGAACA	G	DNMT3A	patient7296	2638	5.95	771	6.36
chr2	25469618	ACAGCTTCCCCGCGCGGCTGCTGGC	A	DNMT3A	patient2369	2984	3.15	471	4.67
chr2	25469624	TC	T	DNMT3A	patient5513	1295	3.47	416	4.57
chr2	25469624	T	A	DNMT3A	patient996	2902	7.93	1280	7.58
chr2	25469624	T	A	DNMT3A	patient11116	1932	10.2	534	7.87
chr2	25469626	C	CCCGCG	DNMT3A	patient4596	2677	1.42	632	1.9
chr2	25469627	C	CCG	DNMT3A	patient2731	2847	2.28	550	2.18
chr2	25469630	C	G	DNMT3A	patient10460	2642	1.55	281	1.07
chr2	25469632	C	A	DNMT3A	patient10481	2038	1.67	599	2.34
chr2	25469632	C	G	DNMT3A	patient687	3444	4.53	213	5.16
chr2	25469632	C	G	DNMT3A	patient4688	1876	2.19	233	2.15
chr2	25469632	C	T	DNMT3A	patient6402	2245	5.75	765	4.71
chr2	25469632	C	T	DNMT3A	patient7672	3537	0.57	599	0.83
chr2	25469632	C	T	DNMT3A	patient7691	2796	0.54	600	0.83
chr2	25469632	C	T	DNMT3A	patient10974	2174	1.15	355	0.85
chr2	25469633	G	A	DNMT3A	patient1020	3458	3.76	876	4.68
chr2	25469633	G	A	DNMT3A	patient1086	3603	4.8	690	4.2
chr2	25469633	G	A	DNMT3A	patient1789	2903	4.99	574	4.7
chr2	25469633	G	A	DNMT3A	patient2789	2562	2.07	513	3.12
chr2	25469633	G	A	DNMT3A	patient4218	2661	1.01	806	1.24
chr2	25469633	G	A	DNMT3A	patient4835	2105	1.09	553	0.9
chr2	25469633	G	A	DNMT3A	patient5386	2172	1.29	365	2.19
chr2	25469633	G	A	DNMT3A	patient6522	3104	2.13	623	1.93
chr2	25469633	G	A	DNMT3A	patient7346	2166	0.88	495	1.21
chr2	25469633	G	A	DNMT3A	patient9527	3876	0.72	648	0.93
chr2	25469639	TG	T	DNMT3A	patient10611	1866	1.45	385	1.04
chr2	25469642	CCA	C	DNMT3A	patient1391	2760	1.01	412	1.94
chr2	25469646	C	G	DNMT3A	patient3933	2072	6.52	502	6.37
chr2	25469646	C	G	DNMT3A	patient11545	1500	11.8	353	13.6
chr2	25469647	T	A	DNMT3A	patient10065	1800	1	359	1.39
chr2	25469647	T	C	DNMT3A	patient550	2526	7.4	189	10.05
chr2	25469647	T	C	DNMT3A	patient5362	1962	1.53	471	1.06
chr2	25469647	T	C	DNMT3A	patient9886	3791	1.29	756	0.93
chr2	25469647	T	G	DNMT3A	patient9130	4196	11.53	488	14.14
chr2	25469918	A	C	DNMT3A	patient3425	3052	1.9	554	1.99
chr2	25469918	A	C	DNMT3A	patient6362	2399	5.09	505	5.15
chr2	25469919	CC	AA	DNMT3A	patient8296	2359	2.8	770	3.12
chr2	25469919	C	T	DNMT3A	patient472	4222	1.94	720	1.53
chr2	25469919	C	T	DNMT3A	patient1089	4118	1.17	298	1.68
chr2	25469919	C	T	DNMT3A	patient2478	2686	2.2	389	2.06
chr2	25469919	C	T	DNMT3A	patient9557	4218	2.3	580	2.07
chr2	25469919	C	T	DNMT3A	patient9895	2987	1.94	633	2.05
chr2	25469919	C	T	DNMT3A	patient9966	1596	10.96	322	11.18
chr2	25469919	C	T	DNMT3A	patient10849	1388	1.22	279	1.08
chr2	25469920	CT	C	DNMT3A	patient5702	1457	1.92	493	2.43
chr2	25469922	G	A	DNMT3A	patient6202	2913	10.95	615	11.71
chr2	25469922	G	A	DNMT3A	patient9354	3167	1.77	772	1.68
chr2	25469924	A	G	DNMT3A	patient6230	2861	5.52	838	4.06
chr2	25469925	G	C	DNMT3A	patient5289	2062	13.97	705	13.19
chr2	25469927	A	T	DNMT3A	patient1435	2503	11.67	689	12.34
chr2	25469928	CCT	C	DNMT3A	patient9616	3411	1.08	1205	1.58
chr2	25469932	G	C	DNMT3A	patient8137	2449	1.47	576	1.04
chr2	25469932	G	C	DNMT3A	patient11123	1134	1.68	240	2.08
chr2	25469940	C	T	DNMT3A	patient1331	3502	2.71	1019	3.53
chr2	25469940	C	T	DNMT3A	patient3663	2542	0.47	828	0.72
chr2	25469940	C	T	DNMT3A	patient6343	2721	0.96	762	1.18
chr2	25469945	CG	C	DNMT3A	patient6133	4435	1.01	744	1.75
chr2	25469945	C	G	DNMT3A	patient8816	3500	0.94	708	1.13
chr2	25469945	C	T	DNMT3A	patient4442	1960	0.31	908	0.55
chr2	25469945	C	T	DNMT3A	patient4669	1700	0.41	704	0.71
chr2	25469946	G	A	DNMT3A	patient11529	958	2.09	348	2.59
chr2	25469946	G	C	DNMT3A	patient6618	2631	0.49	1273	0.55
chr2	25469946	G	T	DNMT3A	patient4187	2306	3.47	754	3.05
chr2	25469948	T	C	DNMT3A	patient3994	1259	1.11	395	0.76
chr2	25469948	T	G	DNMT3A	patient2453	3853	19.26	398	17.09
chr2	25469958	G	A	DNMT3A	patient2118	3073	0.91	855	0.82
chr2	25469958	G	A	DNMT3A	patient9916	2261	5.4	291	4.47
chr2	25469965	G	C	DNMT3A	patient10657	1672	3.53	354	2.54
chr2	25469965	G	T	DNMT3A	patient5863	1414	1.34	500	1
chr2	25469967	AC	A	DNMT3A	patient4909	3617	6.72	523	5.93
chr2	25469973	CCT	C	DNMT3A	patient10085	1909	0.52	447	0.67
chr2	25469976	G	A	DNMT3A	patient5383	2936	5.45	577	6.59
chr2	25469976	G	A	DNMT3A	patient9864	4669	1.07	795	1.13
chr2	25469976	G	A	DNMT3A	patient10309	2228	1.53	423	2.13
chr2	25469977	GT	G	DNMT3A	patient773	2103	6.32	630	5.56
chr2	25469978	TG	T	DNMT3A	patient8380	2839	0.81	800	0.62
chr2	25469978	TG	T	DNMT3A	patient11725	3248	0.65	572	0.87
chr2	25469979	GGA	G	DNMT3A	patient8184	3115	6.52	833	5.28
chr2	25469981	A	C	DNMT3A	patient7020	2541	1.57	702	1.28
chr2	25469984	GC	G	DNMT3A	patient2819	2569	1.48	720	2.08
chr2	25469986	AC	T	DNMT3A	patient10851	1899	1.21	354	1.98
chr2	25469989	G	T	DNMT3A	patient8555	2524	1.39	537	1.68
chr2	25469990	C	CA	DNMT3A	patient8969	4728	1.44	654	1.83
chr2	25469996	G	T	DNMT3A	patient1116	2905	8.36	549	8.74
chr2	25470002	A	C	DNMT3A	patient8554	2661	4.47	651	3.07
chr2	25470002	A	C	DNMT3A	patient10577	2027	1.92	300	1.33
chr2	25470002	A	G	DNMT3A	patient416	2152	2.23	529	2.46
chr2	25470002	A	G	DNMT3A	patient942	1963	10.49	306	10.13
chr2	25470002	A	G	DNMT3A	patient2799	2338	0.77	522	1.15
chr2	25470002	A	G	DNMT3A	patient5430	1891	1.11	712	1.12
chr2	25470002	A	G	DNMT3A	patient7750	3245	2.77	682	2.79
chr2	25470011	A	G	DNMT3A	patient5194	2630	0.65	544	1.1
chr2	25470011	A	G	DNMT3A	patient5463	2150	0.88	378	1.32
chr2	25470011	A	G	DNMT3A	patient8434	1722	2.03	307	1.63
chr2	25470011	A	G	DNMT3A	patient9336	3551	1.91	546	2.75
chr2	25470019	A	AAC	DNMT3A	patient9445	3928	0.92	423	1.42
chr2	25470023	C	CACA	DNMT3A	patient7598	2764	1.3	452	1.11
chr2	25470026	AC	A	DNMT3A	patient6706	2055	2.82	504	4.37
chr2	25470026	AC	A	DNMT3A	patient10033	1418	0.56	282	1.06
chr2	25470026	A	AC	DNMT3A	patient4998	1964	0.46	683	0.73
chr2	25470459	C	T	DNMT3A	patient10161	1879	0.85	434	0.92
chr2	25470464	G	A	DNMT3A	patient2694	3797	5.16	507	5.13
chr2	25470464	G	A	DNMT3A	patient8365	3080	5.13	386	3.63
chr2	25470464	G	A	DNMT3A	patient8460	2390	4.31	464	3.88
chr2	25470464	G	A	DNMT3A	patient10935	2374	3.33	449	3.79
chr2	25470464	G	A	DNMT3A	patient11482	2211	4.25	488	3.48
chr2	25470465	A	G	DNMT3A	patient10478	1608	0.75	284	1.06
chr2	25470480	CG	C	DNMT3A	patient6402	2180	7.57	755	6.49
chr2	25470480	C	A	DNMT3A	patient7115	2216	1.67	425	1.41
chr2	25470480	C	T	DNMT3A	patient1928	3360	0.83	596	1.17
chr2	25470480	C	T	DNMT3A	patient2909	3422	1.87	478	1.26
chr2	25470480	C	T	DNMT3A	patient5964	2267	2.96	709	2.12
chr2	25470480	C	T	DNMT3A	patient6467	2640	0.83	777	0.77
chr2	25470483	A	C	DNMT3A	patient3440	2753	0.8	461	1.3
chr2	25470483	A	C	DNMT3A	patient6683	2178	1.15	439	1.37
chr2	25470483	A	T	DNMT3A	patient11181	2379	0.63	437	0.69
chr2	25470484	C	A	DNMT3A	patient1899	3642	0.74	667	1.35
chr2	25470484	C	T	DNMT3A	patient5457	2638	3.87	683	4.39
chr2	25470484	C	T	DNMT3A	patient6731	3429	1.46	647	2.01
chr2	25470484	C	T	DNMT3A	patient8314	1803	1.61	329	1.52
chr2	25470484	C	T	DNMT3A	patient10201	2095	1.05	370	1.89
chr2	25470484	C	T	DNMT3A	patient10222	2339	3.04	428	2.34
chr2	25470484	C	T	DNMT3A	patient11443	1825	0.93	530	1.13
chr2	25470484	C	T	DNMT3A	patient11458	2589	0.54	535	0.93
chr2	25470484	C	T	DNMT3A	patient11497	1669	3.59	520	3.27
chr2	25470485	C	T	DNMT3A	patient6235	3799	0.66	708	1.13
chr2	25470485	C	T	DNMT3A	patient7370	3458	0.87	590	0.85
chr2	25470485	C	T	DNMT3A	patient8437	3126	1.09	529	1.7
chr2	25470485	C	T	DNMT3A	patient8668	2682	2.05	584	2.05
chr2	25470485	C	T	DNMT3A	patient10637	3719	0.73	589	0.85
chr2	25470490	GACCCAGCGGGTGCCTT	G	DNMT3A	patient11669	2476	1.41	238	2.1
chr2	25470491	A	C	DNMT3A	patient5374	4134	0.99	426	1.88
chr2	25470491	A	T	DNMT3A	patient3858	3377	0.65	737	0.68
chr2	25470491	A	T	DNMT3A	patient7775	3241	0.74	698	0.86
chr2	25470494	C	T	DNMT3A	patient989	3644	3.27	711	3.38
chr2	25470494	C	T	DNMT3A	patient1824	2403	10.15	766	8.75
chr2	25470497	C	A	DNMT3A	patient11012	2884	0.83	540	1.3
chr2	25470497	C	T	DNMT3A	patient223	2484	0.52	862	0.7
chr2	25470497	C	T	DNMT3A	patient1178	3519	0.8	403	1.24
chr2	25470497	C	T	DNMT3A	patient3687	3809	1.63	620	1.13
chr2	25470497	C	T	DNMT3A	patient3757	2880	3.61	774	3.49
chr2	25470497	C	T	DNMT3A	patient6260	3728	0.94	984	0.81
chr2	25470497	C	T	DNMT3A	patient7116	2429	3.83	514	4.47
chr2	25470497	C	T	DNMT3A	patient7190	3077	7.44	650	6.15
chr2	25470497	C	T	DNMT3A	patient7532	4246	2.07	649	2.16
chr2	25470497	C	T	DNMT3A	patient9545	3598	3.14	740	2.97
chr2	25470498	G	A	DNMT3A	patient127	4333	2.91	763	2.62
chr2	25470498	G	A	DNMT3A	patient864	3250	3.97	209	3.83
chr2	25470498	G	A	DNMT3A	patient1814	3809	1.65	762	1.18
chr2	25470498	G	A	DNMT3A	patient3001	4017	0.7	642	0.93
chr2	25470498	G	A	DNMT3A	patient3017	1893	2.54	557	2.15
chr2	25470498	G	A	DNMT3A	patient3165	2193	5.38	151	5.96
chr2	25470498	G	A	DNMT3A	patient3882	2320	2.5	561	1.78
chr2	25470498	G	A	DNMT3A	patient5077	3169	1.14	674	1.78
chr2	25470498	G	A	DNMT3A	patient5175	3272	1.22	530	0.94
chr2	25470498	G	A	DNMT3A	patient5375	3230	2.85	632	3.8
[truncated: 6,440 more rows]

## Sheet: Supplementary Table 2
Table S2: The distribution of CHs number per patient across different cancer types.
Cancer	CHs number
LIHC	1.40782
NASO	1.45
SCL	1.50769
STAD	1.54701
PRAD	1.56
COAD	1.57426
BRCA	1.60952
CESC	1.625
LUAD	1.63873
CHOL	1.67213
LUSC	1.69108
PAAD	1.69312
ESCA	1.69565
HNSC	1.70968
OV	1.72414
NSCL	1.76224
KICH	1.93103
READ	1.94421

## Sheet: Supplementary Table 3
Table S3: Genes captered in panel for cancer patients.
ABCA13
ABCA8
ABCB1
ABL1
ACADSB
ACOT13
AK7
AKT1
AKT2
AKT3
ALG9
ALK
ALOX12B
ALS2CR11
AMER1
ANKRD46
ANO1
APC
APOPT1
AR
ARAF
ARHGAP4
ARHGAP6
ARID1A
ARID1B
ARID2
ARID4A
ARL6IP6
ARMC5
ASH1L
ASXL1
ATIC
ATM
ATR
ATRX
AURKA
AURKB
AXIN1
AXL
B2M
BAP1
BARD1
BCL2
BCL2L1
BCOR
BLM
BRAF
BRCA1
BRCA2
BRD4
BRIP1
BRS3
BTF3
BTG1
BTK
C22orf23
C5orf42
C8orf34
CAB39
CALD1
CALM2
CALR
CARD11
CASP8
CAST
CBFB
CBL
CBR3
CBR4
CCND1
CCND2
CCND3
CCNE1
CD274
CD40
CD79A
CD79B
CDA
CDC73
CDH1
CDK12
CDK4
CDK6
CDK8
CDKL3
CDKN1A
CDKN1B
CDKN2A
CDKN2B
CDKN2C
CDO1
CEBPA
CEP120
CHD1
CHEK1
CHEK2
CIC
CNKSR3
CNOT8
COX18
CREBBP
CRKL
CRLF2
CSF1R
CSF3R
CTAGE5
CTCF
CTNNB1
CUL3
CXCR4
CYBA
CYFIP1
CYLD
CYP19A1
CYP2B6
CYP2C19
CYP2C8
CYP2D6
DAXX
DDR2
DEPDC5
DHFR
DIAPH1
DICER1
DIS3
DNMT3A
DOCK11
DOT1L
DPYD
DSCAM
EGFR
EIF4G3
EML4
EP300
EPHA3
EPHA5
EPHA7
EPHB1
ERBB2
ERBB3
ERBB4
ERCC1
ERCC2
ERCC4
ERG
ERI1
ERRFI1
ESR1
ETV1
ETV6
EWSR1
EXOSC8
EZH2
FAM149A
FAM153B
FAM46C
FANCA
FANCC
FANCD2
FANCG
FAS
FAT1
FBXW7
FGF16
FGF19
FGF3
FGF4
FGFR1
FGFR2
FGFR3
FGFR4
FH
FLCN
FLOT1
FLT1
FLT3
FLT4
FMO1
FOXL2
FOXP1
FUBP1
GABRP
GALNT14
GANC
GATA1
GATA2
GATA3
GLI1
GMEB1
GNA11
GNA13
GNAQ
GNAS
GPM6A
GRIN2A
GSK3B
GSTA1
GSTM1
GSTP1
H3F3A
HAUS2
HCAR2
HGF
HLA-A
HLA-B
HLA-C
HNF1A
HNF4A
HRAS
HSPA1B
HSPA4
HSPA5
HYOU1
IARS
ID2
ID3
IDH1
IDH2
IGF1R
IGF2
IKBKE
IKZF1
IL7R
INHBA
INPP4B
IRF4
IRF6
IRF8
IRS2
ITGAL
JAK1
JAK2
JAK3
JUN
KDM5A
KDM5C
KDM6A
KDR
KEAP1
KIAA1210
KIT
KMT2A
KMT2C
KMT2D
KPNA4
KPNB1
KRAS
LAMA3
LEPR
LMO1
LONRF3
LRP2
LRRC34
LYN
MALT1
MAP2K1
MAP2K2
MAP2K4
MAP3K1
MAP3K4
MAP4K5
MAPK1
MAPKAP1
MCL1
MDM2
MDM4
MED12
MED19
MEIS1
MEN1
MET
MITF
MLH1
MMP16
MPL
MRE11A
MRPL19
MSH2
MSH3
MSH6
MTF1
MTHFR
MTOR
MTR
MTRR
MUTYH
MYADM
MYC
MYCL
MYCN
MYD88
MYO10
NAB1
NBN
NCOA6
NEO1
NF1
NF2
NFE2L2
NFKBIA
NFXL1
NKX2-1
NOTCH1
NOTCH2
NOTCH3
NPM1
NR1I3
NRAS
NSD1
NT5C2
NTRK1
NTRK2
NTRK3
NUP85
NUP93
OTOS
P2RY8
PALB2
PAPOLG
PAQR8
PARK2
PARP1
PAX5
PBRM1
PDCD1
PDCD1LG2
PDGFRA
PDGFRB
PIGF
PIK3C2G
PIK3CA
PIK3CB
PIK3CG
PIK3R1
PIK3R2
PLCG2
PLEKHA1
PLEKHH2
PMS2
PNO1
POLD1
POLE
PPARG
PPP2R1A
PRDM1
PREX2
PRKAR1A
PRKCI
PRPF39
PTCH1
PTEN
PTPN11
PTPRJ
PURA
RABGAP1L
RAC1
RAD21
RAD50
RAD51
RAD51B
RAD51C
RAD51D
RAD52
RAD54L
RAF1
RARA
RB1
RBM10
RBM27
REL
RET
RHOT1
RICTOR
RIPK2
RNF19A
RNF43
ROS1
RPTOR
RRM1
RRP1B
RUNX1
RYR2
SASH1
SDHA
SDHB
SDHC
SDHD
SEL1L3
SEMA3C
SETD2
SF3B1
SHROOM3
SIPA1L2
SLC22A2
SLC31A1
SLCO1B1
SLCO1B3
SLIT1
SMAD2
SMAD3
SMAD4
SMARCA4
SMARCB1
SMO
SNX6
SOCS1
SOD2
SOX2
SOX9
SPEN
SPOP
SRC
STAG2
STAT3
STK11
STMN1
STRBP
SUCLG1
SUFU
SUGCT
SYK
TAF15
TBC1D8B
TBX3
TECPR2
TERT
TET2
TGFBR2
TMEM67
TMPRSS15
TMPRSS2
TNFAIP3
TNFRSF14
TNFSF13B
TNKS
TNRC18
TOP1
TOP2B
TP53
TPH1
TRA2A
TRIM24
TSC1
TSC2
TSHR
TSN
TXNRD1
U2AF1
UBE2E3
UGT1A1
ULK4
UMPS
UPF2
UTY
VEGFA
VHL
VSIG10
WHSC1
WHSC1L1
WT1
XPC
XPO1
XRCC1
ZBBX
ZDHHC17
ZNF711
ZNF805
ZZZ3

## Sheet: Supplementary Table 4
Table S4: Genes captered in panel for asymptomatic individuals.
ABCB1
AKT1
AKT2
AKT3
ALK
APC
AR
ARAF
ARID1A
ATIC
ATM
B2M
BRAF
BRCA1
BRCA2
C8orf34
CCND1
CCND2
CCND3
CDA
CDK4
CDK6
CDKN2A
CSF1R
CTNNB1
CYP19A1
CYP2C8
CYP2D6
DDR2
DPYD
EGFR
EML4
ERBB2
ERBB3
ERBB4
ERCC1
ERCC2
ERRFI1
ESR1
FBXW7
FGFR1
FGFR2
FGFR3
FLT1
FLT3
FLT4
GALNT14
GNA11
GNAQ
GSTP1
HNF4A
HRAS
IDH1
IDH2
JAK1
JAK2
KDR
KIT
KRAS
MAP2K1
MAP2K2
MAPK1
MEN1
MET
MLH1
MSH2
MSH3
MSH6
MTHFR
MTOR
MYC
NF1
NF2
NOTCH1
NR1I3
NRAS
NT5C2
NTRK1
NTRK2
NTRK3
PDGFRA
PDGFRB
PIGF
PIK3CA
PIK3R1
PMS2
POLE
PTCH1
PTEN
RAC1
RB1
RET
RICTOR
ROS1
RRM1
SDHA
SDHB
SDHC
SDHD
SEMA3C
SLC22A2
SLC31A1
SLCO1B1
SLCO1B3
SLIT1
SMAD4
SMO
SOD2
STK11
TERT
TP53
TSC1
TSC2
UGT1A1
UMPS
VEGFA
XPC
XRCC1

## Sheet: Supplementary Table 5
Table S6: Association between diagnostic age and the CH carrier ratio.
Age	Cancer	Sample number carrying CH	Total sample number	Percent (%)
<=40	BRCA	12	47	25.5319
<=40	CESC	8	23	34.7826
<=40	CHOL	5	14	35.7143
<=40	COAD	16	68	23.5294
<=40	HNSC	5	18	27.7778
<=40	KICH	2	6	33.3333
<=40	LIHC	14	50	28
<=40	LUAD	57	186	30.6452
<=40	LUSC	0	9	0
<=40	NASO	5	27	18.5185
<=40	NSCL	11	44	25
<=40	OV	3	14	21.4286
<=40	PAAD	2	19	10.5263
<=40	PRAD	2	3	66.6667
<=40	READ	9	47	19.1489
<=40	SCL	0	4	0
<=40	STAD	28	105	26.6667
40-50	BRCA	20	79	25.3165
40-50	CESC	15	54	27.7778
40-50	CHOL	8	36	22.2222
40-50	COAD	29	101	28.7129
40-50	ESCA	6	14	42.8571
40-50	HNSC	9	33	27.2727
40-50	KICH	4	10	40
40-50	LIHC	24	103	23.301
40-50	LUAD	218	684	31.8713
40-50	LUSC	20	67	29.8507
40-50	NASO	21	61	34.4262
40-50	NSCL	34	116	29.3103
40-50	OV	16	37	43.2432
40-50	PAAD	16	59	27.1186
40-50	PRAD	1	1	100
40-50	READ	34	87	39.0805
40-50	SCL	3	12	25
40-50	STAD	34	131	25.9542
50-60	BRCA	30	78	38.4615
50-60	CESC	16	44	36.3636
50-60	CHOL	26	83	31.3253
50-60	COAD	60	205	29.2683
50-60	ESCA	37	95	38.9474
50-60	HNSC	22	56	39.2857
50-60	KICH	3	16	18.75
50-60	LIHC	43	141	30.4965
50-60	LUAD	541	1283	42.1668
50-60	LUSC	75	200	37.5
50-60	NASO	17	44	38.6364
50-60	NSCL	105	284	36.9718
50-60	OV	16	54	29.6296
50-60	PAAD	52	144	36.1111
50-60	PRAD	3	11	27.2727
50-60	READ	81	190	42.6316
50-60	SCL	23	59	38.9831
50-60	STAD	87	220	39.5455
60-70	BRCA	33	71	46.4789
60-70	CESC	10	21	47.619
60-70	CHOL	53	121	43.8017
60-70	COAD	121	257	47.0817
60-70	ESCA	46	99	46.4646
60-70	HNSC	35	65	53.8462
60-70	KICH	9	22	40.9091
60-70	LIHC	58	144	40.2778
60-70	LUAD	891	1732	51.4434
60-70	LUSC	135	284	47.5352
60-70	NASO	15	27	55.5556
60-70	NSCL	193	408	47.3039
60-70	OV	16	38	42.1053
60-70	PAAD	70	175	40
60-70	PRAD	7	21	33.3333
60-70	READ	69	177	38.9831
60-70	SCL	30	80	37.5
60-70	STAD	134	273	49.0842
70-80	BRCA	8	14	57.1429
70-80	CESC	7	8	87.5
70-80	CHOL	24	51	47.0588
70-80	COAD	64	120	53.3333
70-80	ESCA	20	40	50
70-80	HNSC	15	28	53.5714
70-80	KICH	8	14	57.1429
70-80	LIHC	37	60	61.6667
70-80	LUAD	437	714	61.2045
70-80	LUSC	71	129	55.0388
70-80	NASO	2	3	66.6667
70-80	NSCL	170	275	61.8182
70-80	OV	6	13	46.1538
70-80	PAAD	42	80	52.5
70-80	PRAD	7	18	38.8889
70-80	READ	37	74	50
70-80	SCL	7	25	28
70-80	STAD	63	129	48.8372
80-90	BRCA	2	2	100
80-90	CHOL	6	10	60
80-90	COAD	13	26	50
80-90	ESCA	6	8	75
80-90	HNSC	6	9	66.6667
80-90	KICH	2	2	100
80-90	LIHC	3	6	50
80-90	LUAD	87	118	73.7288
80-90	LUSC	13	17	76.4706
80-90	NSCL	56	93	60.2151
80-90	OV	1	1	100
80-90	PAAD	7	11	63.6364
80-90	PRAD	5	9	55.5556
80-90	READ	3	6	50
80-90	SCL	2	4	50
80-90	STAD	5	10	50
90-100	HNSC	1	1	100
90-100	KICH	1	1	100
90-100	LUAD	0	1	0
90-100	NSCL	3	3	100
90-100	PAAD	0	1	0

## Sheet: Supplementary Table 6
Table S5: Overlap between CHs and actionable mutations.
Chr	Position	Ref	Alt	Gene	Func_refGene	ExonicFunc_refGene	PatientID	Cancer type	Age	VAF_cf	VAF_Tissue	VAF_bc
chr10	89717672	C	T	PTEN	exonic	stopgain	patient8490	READ	M	0.33	-	0.39
chr10	89717708	C	T	PTEN	exonic	stopgain	patient4839	STAD	M	4.63	2.65	4.85
chr10	89720852	C	T	PTEN	exonic	stopgain	patient1899	LUAD	F	0.32	0.53	0.54
chr1	115252204	C	T	NRAS	exonic	nonsynonymous SNV	patient3864	NSCL	M	0.78	0.68	0.6
chr1	115258748	C	T	NRAS	exonic	nonsynonymous SNV	patient10031	LUAD	M	1.8	-	1.36
chr12	25378561	G	A	KRAS	exonic	nonsynonymous SNV	patient8603	LUAD	M	0.59	-	0.39
chr12	25378561	G	A	KRAS	exonic	nonsynonymous SNV	patient9915	LUAD	M	0.72	0.39	0.97
chr12	25378561	G	A	KRAS	exonic	nonsynonymous SNV	patient11397	LUAD	F	6.97	4.11	9.02
chr12	25378562	C	G	KRAS	exonic	nonsynonymous SNV	patient6813	PAAD	M	1.16	0.45	1.3
chr12	25378562	C	T	KRAS	exonic	nonsynonymous SNV	patient3430	LIHC	F	2.34	-	1.74
chr12	25380276	T	A	KRAS	exonic	nonsynonymous SNV	patient2598	BRCA	F	0.93	0.6	0.64
chr12	25380276	T	C	KRAS	exonic	nonsynonymous SNV	patient7975	LUAD	F	0.99	-	0.71
chr12	25380282	G	A	KRAS	exonic	nonsynonymous SNV	patient9539	LUAD	F	0.34	-	0.44
chr12	25398284	C	A	KRAS	exonic	nonsynonymous SNV	patient413	LUSC	F	1.57	-	1.48
chr12	25398284	C	G	KRAS	exonic	nonsynonymous SNV	patient9975	ESCA	M	0.71	-	0.62
chr12	25398284	C	T	KRAS	exonic	nonsynonymous SNV	patient9973	LUAD	F	0.33	-	0.62
chr12	25398285	C	A	KRAS	exonic	nonsynonymous SNV	patient2598	BRCA	F	2.6	0.54	3.8
chr12	25398285	C	G	KRAS	exonic	nonsynonymous SNV	patient5968	LUAD	F	1.64	0.52	1.32
chr12	25398285	C	T	KRAS	exonic	nonsynonymous SNV	patient1344	CESC	F	0.58	-	0.68
chr12	25398285	C	T	KRAS	exonic	nonsynonymous SNV	patient9324	COAD	M	7.21	-	7.72
chr13	32930609	C	T	BRCA2	exonic	stopgain	patient1798	LUSC	M	0.37	-	0.67
chr13	32930609	C	T	BRCA2	exonic	stopgain	patient2652	LUAD	M	0.32	-	0.47
chr13	32930678	AC	A	BRCA2	exonic	frameshift deletion	patient1057	LUAD	M	0.49	-	0.87
chr13	32932019	G	A	BRCA2	exonic	stopgain	patient4107	OV	F	0.39	-	0.49
chr13	49027168	C	T	RB1	exonic	stopgain	patient10813	STAD	F	0.53	-	0.65
chr17	37868208	C	T	ERBB2	exonic	nonsynonymous SNV	patient3405	STAD	M	0.47	-	0.69
chr17	37881332	G	A	ERBB2	exonic	nonsynonymous SNV	patient5091	NSCL	M	0.32	-	0.53
chr17	41199696	G	A	BRCA1	exonic	stopgain	patient4966	NSCL	M	0.61	-	1.02
chr17	41215390	C	A	BRCA1	exonic	nonsynonymous SNV	patient7450	LUAD	F	0.49	-	0.67
chr17	7577120	C	T	TP53	exonic	nonsynonymous SNV	patient4260	READ	M	2.48	-	2.82
chr17	7577120	C	T	TP53	exonic	nonsynonymous SNV	patient4936	LUAD	F	0.42	-	0.75
chr17	7577120	C	T	TP53	exonic	nonsynonymous SNV	patient5925	STAD	M	0.55	-	0.59
chr17	7577120	C	T	TP53	exonic	nonsynonymous SNV	patient7509	NASO	M	0.35	-	0.51
chr17	7577120	C	T	TP53	exonic	nonsynonymous SNV	patient7728	LUSC	M	0.69	-	0.63
chr17	7577120	C	T	TP53	exonic	nonsynonymous SNV	patient8950	LIHC	M	2.18	-	2.95
chr17	7577120	C	T	TP53	exonic	nonsynonymous SNV	patient10864	NSCL	M	0.8	-	1.01
chr17	7577120	C	T	TP53	exonic	nonsynonymous SNV	patient11383	NSCL	F	0.51	-	0.4
chr17	7577120	C	T	TP53	exonic	nonsynonymous SNV	patient11552	LUSC	M	0.96	-	1.11
chr17	7577121	G	A	TP53	exonic	nonsynonymous SNV	patient108	CESC	F	2.16	-	2.34
chr17	7577121	G	A	TP53	exonic	nonsynonymous SNV	patient418	LUSC	F	0.34	-	0.42
chr17	7577121	G	A	TP53	exonic	nonsynonymous SNV	patient11519	LUSC	M	4.39	2.56	3.18
chr17	7577538	C	T	TP53	exonic	nonsynonymous SNV	patient279	LUAD	F	0.93	-	0.92
chr17	7577538	C	T	TP53	exonic	nonsynonymous SNV	patient506	LUAD	F	0.36	-	0.68
chr17	7577538	C	T	TP53	exonic	nonsynonymous SNV	patient1002	LUSC	M	2	-	1.37
chr17	7577538	C	T	TP53	exonic	nonsynonymous SNV	patient2905	STAD	M	0.96	-	1.34
chr17	7577538	C	T	TP53	exonic	nonsynonymous SNV	patient5494	OV	F	1.41	-	1.37
chr17	7577538	C	T	TP53	exonic	nonsynonymous SNV	patient6458	LUSC	M	0.4	-	0.61
chr17	7577538	C	T	TP53	exonic	nonsynonymous SNV	patient6978	SCL	M	0.55	-	1
chr17	7577538	C	T	TP53	exonic	nonsynonymous SNV	patient8582	LUAD	F	2.79	-	2.58
chr17	7577538	C	T	TP53	exonic	nonsynonymous SNV	patient10281	LUSC	M	1.35	-	1
chr17	7577538	C	T	TP53	exonic	nonsynonymous SNV	patient11005	ESCA	M	8.95	3.08	9.87
chr17	7577538	C	T	TP53	exonic	nonsynonymous SNV	patient11042	LUAD	M	7.09	1.99	6.37
chr17	7577539	G	A	TP53	exonic	nonsynonymous SNV	patient5406	STAD	M	1.59	-	1.61
chr17	7577539	G	A	TP53	exonic	nonsynonymous SNV	patient5650	BRCA	F	1.08	1.02	1.05
chr17	7577539	G	A	TP53	exonic	nonsynonymous SNV	patient8397	BRCA	F	0.51	-	0.89
chr17	7577539	G	A	TP53	exonic	nonsynonymous SNV	patient10659	LUAD	M	0.85	-	0.79
chr17	7577581	A	G	TP53	exonic	nonsynonymous SNV	patient5	NSCL	M	1.16	-	0.78
chr17	7577581	A	G	TP53	exonic	nonsynonymous SNV	patient1558	PAAD	M	0.84	-	1.17
chr17	7577581	A	G	TP53	exonic	nonsynonymous SNV	patient4655	PAAD	M	0.65	-	1.07
chr18	48575159	C	T	SMAD4	exonic	nonsynonymous SNV	patient2316	STAD	F	0.36	-	0.51
chr18	48575159	C	T	SMAD4	exonic	nonsynonymous SNV	patient3587	CESC	F	0.73	-	0.62
chr2	209113112	C	T	IDH1	exonic	nonsynonymous SNV	patient8162	LUSC	F	2.09	-	1.52
chr2	47630496	G	T	MSH2	exonic	stopgain	patient956	PAAD	M	1.24	-	1.83
chr2	47656969	C	T	MSH2	exonic	stopgain	patient7452	NSCL	M	0.74	-	0.88
chr2	47703506	G	T	MSH2	exonic	nonsynonymous SNV	patient1496	LUAD	F	0.32	-	0.63
chr2	48030639	AC	A	MSH6	exonic	frameshift deletion	patient476	READ	M	2.49	1.93	1.82
chr2	48030639	AC	A	MSH6	exonic	frameshift deletion	patient483	READ	F	2.55	2.08	1.99
chr2	48030639	AC	A	MSH6	exonic	frameshift deletion	patient484	READ	F	2.62	2.22	1.79
chr2	48030639	AC	A	MSH6	exonic	frameshift deletion	patient496	READ	M	3.44	2.05	2.92
chr3	37035124	C	G	MLH1	exonic	nonsynonymous SNV	patient4751	LUSC	M	0.42	0.59	0.68
chr3	37090506	C	T	MLH1	exonic	stopgain	patient6232	LUAD	M	0.37	-	0.68
chr4	1803564	C	T	FGFR3	exonic	nonsynonymous SNV	patient4335	ESCA	F	0.31	-	0.5
chr4	1803564	C	T	FGFR3	exonic	nonsynonymous SNV	patient4764	STAD	M	0.41	-	0.68
chr4	1803564	C	T	FGFR3	exonic	nonsynonymous SNV	patient5857	LUAD	F	0.36	-	0.68
chr4	1803564	C	T	FGFR3	exonic	nonsynonymous SNV	patient9423	READ	M	0.35	-	0.56
chr4	55593608	G	T	KIT	exonic	nonsynonymous SNV	patient8192	LUAD	F	0.43	-	0.78
chr4	55599321	A	T	KIT	exonic	nonsynonymous SNV	patient10536	LUSC	F	0.72	-	0.79
chr4	55599334	T	A	KIT	exonic	nonsynonymous SNV	patient4214	LUAD	F	1.94	-	2.23
chr7	55227884	C	T	EGFR	exonic	nonsynonymous SNV	patient2993	STAD	F	0.4	-	0.41
chr7	55227884	C	T	EGFR	exonic	nonsynonymous SNV	patient3143	READ	M	0.51	-	0.85
chr7	55227884	C	T	EGFR	exonic	nonsynonymous SNV	patient3324	NSCL	M	0.35	-	0.63
chr7	55227884	C	T	EGFR	exonic	nonsynonymous SNV	patient4889	STAD	F	0.36	-	0.47
chr7	55249071	C	T	EGFR	exonic	nonsynonymous SNV	patient6490	LUAD	M	0.33	-	0.29
chr7	55249071	C	T	EGFR	exonic	nonsynonymous SNV	patient8523	LUSC	M	0.25	-	0.47
chr7	55249071	C	T	EGFR	exonic	nonsynonymous SNV	patient11104	LUAD	M	0.35	-	0.4
chr7	55249089	G	A	EGFR	exonic	nonsynonymous SNV	patient1295	SCL	M	0.42	-	0.54
chr7	55249089	G	A	EGFR	exonic	nonsynonymous SNV	patient1735	LUAD	M	0.31	-	0.41
chr7	55249089	G	A	EGFR	exonic	nonsynonymous SNV	patient3551	LUAD	M	0.42	-	0.74
chr7	55249089	G	A	EGFR	exonic	nonsynonymous SNV	patient3715	STAD	F	0.35	-	0.45
chr7	55249089	G	A	EGFR	exonic	nonsynonymous SNV	patient7135	LIHC	M	0.33	-	0.41
chr7	55259554	C	T	EGFR	exonic	nonsynonymous SNV	patient7135	LIHC	M	0.32	-	0.44
chr7	6027135	G	A	PMS2	exonic	stopgain	patient4292	STAD	M	0.3	-	0.41
chr7	6048644	G	A	PMS2	exonic	stopgain	patient4650	LIHC	M	0.47	-	0.57
chr7	6048644	G	A	PMS2	exonic	stopgain	patient7896	LUAD	F	0.33	-	0.54
